# Supplementary material for: Dynamic edge-based biomarker non-invasively predicts hepatocellular carcinoma with hepatitis B virus infection for individual patients based on blood testing
Source: J Mol Cell Biol. 2019 Apr 8;11(8):665–77. doi: 10.1093/jmcb/mjz025 (PMC6788726; doi:10.1093/jmcb/mjz025)
Supplement: Supplementary_Tables_mjz025 [file supplementary_tables_mjz025.xlsx]

## Sheet: Table S1
Table S1 Eligibility Criteria for Participants
HBV Carrier (HBVC group)
1.With positive HBeAg, anti-HBc, and HBV DNA
2. Normal ALT /AST levels
3. Liver histological examination shown no lesions or slight lesions
Chronic hepatitis B patients (CHB group)
1. HBsAg-positive >6 months
2. Persistent or intermittent elevation in ALT/AST levels
3. Positive serum HBsAg, HBeAg and HBV-DNA
4. Liver biopsy showing chronic hepatitis with moderate or severe necro-inflammation
5. Do not meet the diagnosis criteria of cirrhosis
HBV-related liver cirrhosis patients (Cirrhosis group)
1. With HBV infection
2. Diagnosed by two experienced pathologists
3. If no tissue available, diagnosis must be supported by two image reports (ultrasound B, CT or MRI)
HBV-caused HCC patients (HCC group)
1. With HBV infection
2. Diagnosed by two experienced pathologists
3. If no tissue available, diagnosis must be supported by two image reports (ultrasound B, CT or MRI)
4. No pre-operative chemotherapy, radiotherapy, transarterial chemoembolization or ablation

## Sheet: Table S2
Table S2 Clinical characteristics of participants
Group	Healthy	HBVC	CHB	Cirrhosis	HCC
	(n=33)	(n=33)	(n=40)	(n=40)	(n=160)
Age (years)	47(34-60)	38(18-60)	48(30-65)	54(39-71)	57(32-83)
Gender (M/F)	17/16	18/15	19/21	29/11	115/45
TBIL (μmol/L)	-	12.43±3.45	13.45±4.54	17.08±12.09	23.27±30.60
DBIL (μmol/L)	-	2.54±1.01	3.31±1.53	4.45±2.95	9.87±24.18
ALT (IU/L)	-	22.87±9.47	119.77±145.51	36.17±20.01	62.83±92.40
AST (IU/L)		23.00±8.21	78.17±66.37	36.70±15.15	87.25±135.31
ALP(IU/L)	-	60.53±25.85	83.40±39.74	97.00±41.25	128.24±103.15
GGT (IU/L)	-	21.33±10.35	55.97±60.13	54.37±48.41	183.25±299.89
TP(g/L)	-	75.01±3.33	77.46±5.09	76.57±4.72	73.11±6.90
ALB (g/L)	-	48.45±2.54	45.93±3.07	47.51±3.23	43.23±6.08
GLO(g/L)	-	26.23±3.08	31.53±5.02	29.03±4.96	29.87±5.30
AFP(μg/L) (n)
≤20	-	33	37	38	76
20-400	-	-	3	2	37
≥400	-	-	-	-	47
Clinical stage(n)
I	-	-	-	-	54
II	-	-	-	-	53
III	-	-	-	-	53

## Sheet: Table S3
Table S3 Validated genes and their primer sequences by real-time RT-PCR
Gene Symbol	Forward Primer	Reverse Primer
COL5A1	CAAGCCATTCTCCAGCAGGCCA	CCTTTGGTCCTTGTCTTCCTGGAT
DOCK2	ATGAGTATCGCTCCGTTGTG	TTTGCTGGCCAGCATTGTCTTGAAG
FGR	TTGGAAAGATTGGGAGAAA	GAGAATAGAGGGTAGAAGGGA
MMP2	GGATGATGCCTTTGCTCG	GATTCTTCAGGGCTCTTTCTAC
SCD	GCGATATGCTGTGGTGCT	GCTGTAGGGAATGCTGGTTA
FCGR2B	GCTTTCTGAGTGGCTGGTG	GTGCTGGTAGAGGTTAGTCTATTT
CDK4	TTCGTGAGGTGGCTTTACTG	AAGGGACAAGAGGGAACATAC
HLA-DQB1	CAGCCAGAAGGAAGTCCTGG	GCCACCTCGTAGTTGTGTCT
ACTB(β-actin)	ACAGAGCCTCGCCTTTGCCG	ACATGCCGGAGCCGTTGTCG

## Sheet: Table S4
Table S4 Differentially expressed genes
probe set ID	Gene symbol	Gene name(Description)	p-value	FDR	Geom mean of intensities : Healthy	Geom mean of intensities: HBVC	Geom mean of intensities : CHB	Geom mean of intensities: Cirrhosis	Geom mean of intensities: HCC
NM_175619	ZAR1	zygote arrest 1	8.66219e-06	0.000143571	535.2	81.8	93.2	251	1029
NM_001005413	ZWINT	ZW10 interactor	3.84162e-05	0.000359932	114.3	474.5	1108	217.6	114.1
NM_006624	ZMYND11	zinc finger, MYND domain containing 11	5.90862e-05	0.000468293	184	560.2	503.9	85.3	72.5
NM_005095	ZMYM4	zinc finger, MYM-type 4	0.000391743	0.00151885	348	748.7	750.2	215.5	109.4
NM_022470	ZMAT3	zinc finger, matrin-type 3	7.85312e-06	0.000135667	179.5	1962.3	1368.9	308.4	96.6
BC109222	ZFPM2	zinc finger protein, multitype 2	0.0032925	0.00649939	161.1	1081.6	1014.8	194.7	614.2
NM_173574	ZNF683	zinc finger protein 683	0.000126944	0.00075186	1209.9	99.8	86.7	939.6	2124.9
NM_152437	ZNF664	zinc finger protein 664	0.00011933	0.000724122	227.6	687.3	805.9	202.5	117.2
NM_017656	ZNF562	zinc finger protein 562	2.53244e-05	0.00027807	953.4	230.4	191.5	458.4	1251.7
AL136548	ZNF506	zinc finger protein 506	9.72269e-07	3.70516e-05	4180.9	462.1	464.3	1522.9	9381.6
NM_207336	ZNF467	zinc finger protein 467	0.00584464	0.00990294	1378.1	102.3	197.3	1822	654.5
NM_003575	ZNF282	zinc finger protein 282	2.60086e-07	1.58369e-05	250.4	2151.8	2068.2	709.1	395.9
AK074757	ZNF253	zinc finger protein 253	0.00023047	0.00108838	849.1	95.5	78.2	239.9	1858.3
BC110455	ZNF137	zinc finger protein 137	0.00201322	0.00456176	89.5	68.5	87.5	396.4	599.5
AK124806	ZEB2	zinc finger E-box binding homeobox 2	0.00811881	0.0126687	914	241	125.6	863.5	372.7
BC060819	ZEB2	zinc finger E-box binding homeobox 2	0.00617166	0.0103087	555.4	80	94.7	705.1	244
BC026902	ZBTB16	zinc finger and BTB domain containing 16	1.58585e-06	5.09585e-05	2059.7	34.1	49.1	2720.4	1115.9
BC007235	ZNRF1	zinc and ring finger 1	1.48101e-05	0.000199282	337.7	3637.4	2265.8	495	113.7
NM_033132	ZIC5	Zic family member 5 (odd-paired homolog, Drosophila)	0.000563725	0.00192841	288	31.6	59.3	246.5	620.2
BC093948	YJEFN3	YjeF N-terminal domain containing 3	1.37363e-05	0.000190192	1438	351.8	380.4	2071.8	5247
NM_004736	XPR1	xenotropic and polytropic retrovirus receptor 1	0.000227704	0.00108031	190.2	649.3	554.1	172.1	74.8
NM_001006612	WBP5	WW domain binding protein 5	2.68277e-05	0.000288328	60.1	760.1	582.7	91.8	122.3
AK074583	WLS	wntless homolog (Drosophila)	2.07649e-07	1.36654e-05	292.3	7135.6	5671.3	558.3	110.6
NM_024911	WLS	wntless homolog (Drosophila)	9.15495e-08	8.18595e-06	186.4	3070.6	2427.9	306	86.2
NM_001002292	WLS	wntless homolog (Drosophila)	7.9691e-08	7.48276e-06	260.2	3997.6	3239.5	549.9	134.4
BX648748	WLS	wntless homolog (Drosophila)	4.51383e-08	4.94732e-06	342.7	5776.5	4140.2	592.8	207.2
BC110826	WLS	wntless homolog (Drosophila)	3.13678e-09	6.97349e-07	314.4	6408.6	4887.4	679.6	256
NM_003396	WNT9B	wingless-type MMTV integration site family, member 9B	2.96003e-05	0.00030519	542.5	58.4	72.6	275.9	1040.7
NM_025216	WNT10A	wingless-type MMTV integration site family, member 10A	0.000744456	0.00231828	187.9	70	55.3	388.9	687.2
NM_182504	WBSCR28	Williams-Beuren syndrome chromosome region 28	0.000178608	0.000925782	163.7	65.7	47.6	215.1	558.5
BC040695	WBSCR16	Williams-Beuren syndrome chromosome region 16	1.76163e-05	0.000221979	141.8	1349.2	1187.5	301.7	115.2
BC001614	WDR34	WD repeat domain 34	4.10746e-05	0.00037414	226.1	2254.6	3087.9	381.7	443.6
NM_145652	WFDC5	WAP four-disulfide core domain 5	1.35501e-06	4.58524e-05	1492	112.5	124.5	804.5	3271.2
NM_080753	WFDC10A	WAP four-disulfide core domain 10A	5.3698e-05	0.000439813	812.6	42.7	81	466.6	3040.9
NM_002350	LYN	v-yes-1 Yamaguchi sarcoma viral related oncogene homolog	0.00799051	0.0125217	7175	179.6	639.3	8766	3136.1
XM_496025	VSIG7	V-set and immunoglobulin domain containing 7	2.77783e-06	7.1745e-05	3502.1	56.7	119.1	1511.5	3069.5
XM_370835	VSIG6	V-set and immunoglobulin domain containing 6	2.44771e-06	6.65253e-05	2635.3	131.9	129.1	860.3	8678.7
NM_005402	RALA	v-ral simian leukemia viral oncogene homolog A (ras related)	2.69247e-06	7.04407e-05	383.8	2147.1	4014.7	475.3	206.8
NM_001039500	VWA5B1	von Willebrand factor A domain containing 5B1	0.00012515	0.000745334	2667.3	143.1	413.7	1023.8	5684.6
NM_173857	VN1R4	vomeronasal 1 receptor 4	0.000841761	0.00252127	271.6	35.6	64.2	140.9	1203.8
NM_005376	MYCL1	v-myc myelocytomatosis viral oncogene homolog 1, lung carcinoma derived (avian)	0.000252178	0.0011492	377.7	47.1	104.6	962.3	1471.9
BC011864	MYCL1	v-myc myelocytomatosis viral oncogene homolog 1, lung carcinoma derived (avian)	2.29568e-06	6.40094e-05	694.3	149.9	117.7	762	1765.3
NM_005461	MAFB	v-maf musculoaponeurotic fibrosarcoma oncogene homolog B (avian)	0.00509731	0.00895536	2591.7	195.2	282.6	2261.4	831.1
BC028098	MAFB	v-maf musculoaponeurotic fibrosarcoma oncogene homolog B (avian)	0.00211098	0.00471835	2985.1	160.8	347.1	3387.7	1302.8
NM_005360	MAF	v-maf musculoaponeurotic fibrosarcoma oncogene homolog (avian)	0.0156792	0.0209806	965.4	4259	198.9	1093.3	702.5
NM_006373	VAT1	vesicle amine transport protein 1 homolog (T. californica)	1.39633e-08	2.07323e-06	481.5	11428.5	9364.8	1298.7	517.9
NM_004385	VCAN	versican	0.00160425	0.00390831	11888.4	2245.5	243.3	7892.1	3198.9
BC108915	VENTX	VENT homeobox homolog (Xenopus laevis)	3.68772e-06	8.40403e-05	666.4	119	134.7	792.4	1938.5
NM_014468	VENTX	VENT homeobox homolog (Xenopus laevis)	1.67381e-06	5.23549e-05	687	113.1	105.3	452.5	1361.9
NM_005206	CRK	v-crk sarcoma virus CT10 oncogene homolog (avian)	3.8473e-05	0.000360353	287.7	2105.7	1893.1	347.6	80.7
NM_004624	VIPR1	vasoactive intestinal peptide receptor 1	0.0145414	0.0198081	2226.8	46.6	245	2064.6	973.1
BC064424	VIPR1	vasoactive intestinal peptide receptor 1	0.00671178	0.0109749	2813.1	80.6	232.9	2163	1218.5
NM_004665	VNN2	vanin 2	0.00071565	0.00225797	957.4	56.1	51.8	1317.5	369.1
NM_020335	VANGL2	vang-like 2 (van gogh, Drosophila)	2.90002e-05	0.00030235	460.3	59.4	80.5	321	1315.5
NM_001035260	VPS26A	vacuolar protein sorting 26 homolog A (S. pombe)	0.00092811	0.00269215	264.9	844.1	747.4	191.4	81.4
NM_153676	USH1C	Usher syndrome 1C (autosomal recessive, severe)	5.24374e-05	0.000432899	410.8	39.4	64.8	393.9	1799.7
NM_030570	UPK3B	uroplakin 3B	6.6545e-06	0.000122466	1756	349.7	429.1	3331.6	6372.8
NM_006760	UPK2	uroplakin 2	2.07367e-05	0.000245782	431.6	56.6	59.8	327.3	2042.1
BC113900	UPK2	uroplakin 2	2.04787e-05	0.000243779	715.7	70.2	101.3	589.7	2274.9
NM_007000	UPK1A	uroplakin 1A	2.1531e-05	0.000251516	417.4	46.9	69.9	272.2	1028.6
NM_003115	UAP1	UDP-N-acteylglucosamine pyrophosphorylase 1	9.79782e-06	0.000155026	159.3	807.3	1295.2	386.1	95.6
AK091426	GALNTL1	UDP-N-acetyl-alpha-D-galactosamine:polypeptide N-acetylgalactosaminyltransferase-like 1	0.0070346	0.0113671	89.3	759.4	132.5	100.8	843.5
BC046129	GALNT7	UDP-N-acetyl-alpha-D-galactosamine:polypeptide N-acetylgalactosaminyltransferase 7 (GalNAc-T7)	6.31047e-05	0.000488291	183.2	988.7	809.4	189.7	114
BC067423	B3GNT3	UDP-GlcNAc:betaGal beta-1,3-N-acetylglucosaminyltransferase 3	3.0404e-05	0.000309493	1169.5	56.8	61.5	422.3	2317.6
BC066876	B3GNT3	UDP-GlcNAc:betaGal beta-1,3-N-acetylglucosaminyltransferase 3	1.02579e-05	0.000159208	1310.1	72.9	64.7	532.5	2329.9
NM_006876	B3GNT1	UDP-GlcNAc:betaGal beta-1,3-N-acetylglucosaminyltransferase 1	0.00141013	0.0035825	64.6	420.7	467.2	119.5	122.9
NM_001005417	B4GALT2	UDP-Gal:betaGlcNAc beta 1,4- galactosyltransferase, polypeptide 2	0.00237674	0.00514429	293.4	4301.4	3144.8	522.9	973.6
NM_152404	UGT3A1	UDP glycosyltransferase 3 family, polypeptide A1	1.84041e-05	0.000228656	481	90.7	72.3	364.2	1816
NM_001074	UGT2B7	UDP glucuronosyltransferase 2 family, polypeptide B7	0.00622207	0.0103734	465.6	73.8	83.7	86.8	453.4
NM_001075	UGT2B10	UDP glucuronosyltransferase 2 family, polypeptide B10	2.97299e-06	7.4958e-05	978.2	50.1	61.3	262.2	1286.8
BC053576	UGT1A10	UDP glucuronosyltransferase 1 family, polypeptide A10	9.19414e-06	0.000149311	545.1	39.8	64.4	225.7	1033.6
NM_007019	UBE2C	ubiquitin-conjugating enzyme E2C	9.06296e-05	0.000604485	547	1603.2	3489.1	1316.6	493.3
NM_201402	USP17L2	ubiquitin specific peptidase 17-like 2	7.33027e-05	0.000533014	790.3	144.6	77.2	815.3	7069
BC110908	USP15	ubiquitin specific peptidase 15	0.00929512	0.0140061	565.7	81.7	99.9	615.8	235.3
NM_024954	UBTD1	ubiquitin domain containing 1	1.24315e-07	9.7514e-06	328	1961.2	2691.9	737.6	262
NM_006002	UCHL3	ubiquitin carboxyl-terminal esterase L3 (ubiquitin thiolesterase)	7.49284e-06	0.000132071	380.1	1471.4	1662.9	460	134.9
NM_001005367	TTYH1	tweety homolog 1 (Drosophila)	6.32852e-05	0.000489076	195.1	101.3	64.5	455.3	1470
BC019358	TTYH1	tweety homolog 1 (Drosophila)	5.99053e-05	0.000472919	373.5	60.6	70.9	315.1	975.7
NM_001004125	TUSC1	tumor suppressor candidate 1	2.11249e-05	0.000248623	63.2	461.6	761.8	134.8	109.1
NM_147184	TP53I3	tumor protein p53 inducible protein 3	1.00629e-06	3.77244e-05	637.9	4382.8	4868.6	1589.5	355.2
NM_004881	TP53I3	tumor protein p53 inducible protein 3	3.88245e-06	8.6528e-05	703.7	3941.9	4510.4	1571.8	398.6
NM_021202	TP53INP2	tumor protein p53 inducible nuclear protein 2	8.18183e-05	0.000568947	143.8	1962.7	1321	367.9	104.3
NM_024575	TNFAIP8L2	tumor necrosis factor, alpha-induced protein 8-like 2	2.06615e-05	0.000245303	1460.8	71.5	93	1679.3	1130.5
BC114480	TNFAIP3	tumor necrosis factor, alpha-induced protein 3	1.15444e-05	0.000171325	4467.9	198.8	112.5	1717.9	2094.1
NM_006290	TNFAIP3	tumor necrosis factor, alpha-induced protein 3	5.83085e-06	0.000112989	8953.7	331.7	237.3	3802.4	3291.7
NM_018647	TNFRSF19	tumor necrosis factor receptor superfamily, member 19	0.0112527	0.0162741	336	4106	245.2	291.8	1149.9
NM_148901	TNFRSF18	tumor necrosis factor receptor superfamily, member 18	9.70116e-05	0.00063158	404.7	80.4	73.7	227	640.8
NM_052945	TNFRSF13C	tumor necrosis factor receptor superfamily, member 13C	0.00085975	0.00255685	153.6	32	68.4	426.9	467.4
BC105123	TNFRSF13C	tumor necrosis factor receptor superfamily, member 13C	7.77929e-06	0.000134911	752.8	143.7	83.5	912.6	1666
NM_012452	TNFRSF13B	tumor necrosis factor receptor superfamily, member 13B	1.9346e-05	0.000236513	715.8	77.4	81.8	972.2	2399.3
NM_016639	TNFRSF12A	tumor necrosis factor receptor superfamily, member 12A	0.00098354	0.00279821	673.7	14472.4	9078.8	1760.6	2185.2
BC052270	TNFRSF10D	tumor necrosis factor receptor superfamily, member 10d, decoy with truncated death domain	1.3004e-06	4.46925e-05	232	1760.2	2269	447.2	165.7
BC001281	TNFRSF10B	tumor necrosis factor receptor superfamily, member 10b	2.9383e-05	0.000304237	132.8	945	1120.3	305	80.2
NM_001244	TNFSF8	tumor necrosis factor (ligand) superfamily, member 8	7.64065e-05	0.000546504	1786.6	66.1	82.5	1273.4	1188.7
AF039390	TNFSF15	tumor necrosis factor (ligand) superfamily, member 15	0.017895	0.0232158	80.1	51.7	391.3	116.9	332.6
BC020674	TNFSF13B	tumor necrosis factor (ligand) superfamily, member 13b	0.00496367	0.00878251	1390	122.7	101.9	1045.4	387.3
BC020220	TNFSF10	tumor necrosis factor (ligand) superfamily, member 10	0.037419	0.0405014	1628	81.4	230.4	1681.2	406.1
BC032722	TNFSF10	tumor necrosis factor (ligand) superfamily, member 10	0.0349515	0.0385394	2057.1	41.1	184.8	1877.6	358.9
NM_003810	TNFSF10	tumor necrosis factor (ligand) superfamily, member 10	0.0422132	0.0442802	1156.3	99.7	154.7	713.6	148.8
NM_000594	TNF	tumor necrosis factor	0.00171312	0.00409057	791.4	118.6	89	918.3	502.6
AL713777	TDRD10	tudor domain containing 10	0.0181965	0.0235199	109.1	29.4	356.8	144.4	255.5
NM_001070	TUBG1	tubulin, gamma 1	2.60448e-06	6.89215e-05	123	970.5	1418.8	331.1	106.5
NM_032525	TUBB6	tubulin, beta 6	2.11872e-05	0.000249162	2749.8	22749.8	26619.6	5046.1	2543.1
NM_006086	TUBB3	tubulin, beta 3	8.82898e-06	0.000144883	1140.2	11265.7	12798.7	1025.5	1450.6
NM_001069	TUBB2A	tubulin, beta 2A	4.40072e-07	2.24437e-05	160.2	2542.3	1596.3	152.3	104.8
NM_030773	TUBB1	tubulin, beta 1	0.0014688	0.00367401	1008.4	63.2	80.3	2504.6	1078.9
NM_006009	TUBA1A	tubulin, alpha 1a	1.91912e-05	0.000235331	731.7	7628.1	5097.2	1340.9	154.7
NM_031949	TTLL2	tubulin tyrosine ligase-like family, member 2	2.38206e-07	1.50204e-05	1906.3	166.9	185.3	1005.4	4562.3
BC037798	TPPP3	tubulin polymerization-promoting protein family member 3	0.00474239	0.00848371	712	64.8	128.3	1279.5	407.5
BC093068	TSFM	Ts translation elongation factor, mitochondrial	2.62484e-06	6.93993e-05	266.7	1139.5	1216.4	329.4	99.8
NM_012217	TPSD1	tryptase delta 1	0.00180437	0.00423606	179.4	75.6	124.5	537.6	1054.8
NM_024164	TPSB2	tryptase beta 2 (gene/pseudogene)	6.27611e-05	0.000486531	229.1	27.9	51.6	300.1	1790.7
BC074975	TPSAB1	tryptase alpha/beta 1	0.000620112	0.00205393	99.9	56.3	70.9	278.7	1021.8
BC028059	TPSAB1	tryptase alpha/beta 1	0.000391536	0.00151824	412.6	70.4	94	334	2095.4
BC034143	TNNT1	troponin T type 1 (skeletal, slow)	1.24383e-05	0.000178951	301.6	154.7	56.5	447.4	991.8
NM_003282	TNNI2	troponin I type 2 (skeletal, fast)	4.86827e-05	0.000414739	256.7	40.7	61.6	338.1	667.3
NM_213674	TPM2	tropomyosin 2 (beta)	2.56214e-06	6.84017e-05	1403.9	24880.6	14237	1296.7	1079.2
NM_003289	TPM2	tropomyosin 2 (beta)	3.25721e-06	7.81845e-05	1188.4	25256.8	14267.1	1673.6	1101.2
AK129882	TPM1	tropomyosin 1 (alpha)	5.24801e-08	5.58941e-06	142.2	2587.5	2235.1	237.5	98
NM_001018004	TPM1	tropomyosin 1 (alpha)	9.98827e-07	3.76792e-05	63.5	2862.1	2160.5	166.7	74.2
AF327057	TRIM58	tripartite motif-containing 58	0.00083633	0.00251134	590.8	150.8	99.8	3117.9	1126.7
NM_015431	TRIM58	tripartite motif-containing 58	0.00033845	0.00138303	546	104.8	89.8	3191.5	1104.5
XM_926073	TRIM49L2	tripartite motif-containing 49-like 2	2.33464e-05	0.000264662	1538.4	80.7	60.4	406	2110
NM_033452	TRIM47	tripartite motif-containing 47	2.07896e-05	0.000246119	138.1	924.7	1486.6	164.4	179
AY358171	TREML2	triggering receptor expressed on myeloid cells-like 2	1.86564e-05	0.000231218	627.9	93	121.9	382.3	1722.5
BC100946	TREML1	triggering receptor expressed on myeloid cells-like 1	0.00170159	0.00407175	1131.1	142.9	145.6	8663.3	4255.9
NM_025195	TRIB1	tribbles homolog 1 (Drosophila)	0.00636289	0.0105435	979.9	235.5	458.9	386.8	93.4
AK022217	TNPO2	transportin 2	0.000261354	0.00117294	682.9	213.9	235.1	984.7	5164.7
NM_002270	TNPO1	transportin 1	9.50237e-06	0.000152427	274.5	1193.4	1614.3	375.3	117.7
NM_001033504	TMEM98	transmembrane protein 98	9.63979e-07	3.68722e-05	136.9	8598.6	6059.8	216.9	412.9
NM_014573	TMEM97	transmembrane protein 97	2.86672e-05	0.000300333	93.5	1278.5	997.1	115.1	132.4
BC105783	TMEM71	transmembrane protein 71	0.0145229	0.0197891	585.8	62.7	70.9	531.7	213.5
NM_144649	TMEM71	transmembrane protein 71	0.008535	0.0131655	256.5	46.6	56.7	372.2	131.1
NM_033504	TMEM54	transmembrane protein 54	0.00298957	0.00605651	521.1	8111.6	4127.1	435	1349
AY597813	TMEM44	transmembrane protein 44	0.000141775	0.000802034	322	1749.2	2192.8	192.8	499.1
NM_001011655	TMEM44	transmembrane protein 44	2.42926e-05	0.00027169	89.6	1195.6	1688.3	116.4	242.4
NM_139172	TMEM190	transmembrane protein 190	0.000275618	0.00121382	225.5	81.6	91.6	355.6	916.2
NM_014020	TMEM176B	transmembrane protein 176B	0.000442358	0.00164322	5889.6	849.1	112.9	15407.3	3250.5
NM_018487	TMEM176A	transmembrane protein 176A	0.000631582	0.00208072	1449.1	339.4	81.9	4362.7	972.9
NM_015444	TMEM158	transmembrane protein 158 (gene/pseudogene)	1.08871e-06	3.98722e-05	91.8	10064.2	3045.8	261.1	176.9
XM_928242	TMEM14D	transmembrane protein 14D	1.42603e-05	0.000194805	904.9	2507.4	2030.8	646.5	231.5
NM_024056	TMEM106C	transmembrane protein 106C	2.09094e-07	1.37007e-05	192.5	838.2	1150	285.3	78.4
BC028076	TMC8	transmembrane channel-like 8	2.73746e-08	3.42364e-06	1332.3	64.3	62.1	2300.3	4115.8
BC032477	TMC4	transmembrane channel-like 4	6.14108e-05	0.000480276	577.1	310.8	196	1223.6	1851.1
AY236492	TMC4	transmembrane channel-like 4	2.91429e-05	0.000302895	525.8	158.7	157.4	1356.9	1900.5
NM_144686	TMC4	transmembrane channel-like 4	1.11944e-06	4.075e-05	901	222.2	180.7	1375.1	2153.5
AY358964	TMIGD2	transmembrane and immunoglobulin domain containing 2	5.18999e-07	2.48912e-05	5101.2	228.6	240.3	2905.6	8378.8
AK000630	TMCO3	transmembrane and coiled-coil domains 3	7.70863e-08	7.30648e-06	144	2337.4	1492.5	270.9	95.5
NM_017905	TMCO3	transmembrane and coiled-coil domains 3	4.77771e-07	2.3685e-05	169.5	3558.1	1749.8	480.4	297.7
NM_003273	TM7SF2	transmembrane 7 superfamily member 2	1.39911e-06	4.67073e-05	231.8	1702.6	1466.1	464.7	319.1
NM_014220	TM4SF1	transmembrane 4 L six family member 1	6.47017e-06	0.000120233	79.6	2169.4	7764.5	333.4	301.7
NM_012288	TRAM2	translocation associated membrane protein 2	1.41642e-06	4.72259e-05	392.2	7116.4	5243.3	922.5	305.2
BC014907	TOMM34	translocase of outer mitochondrial membrane 34	4.46978e-06	9.44467e-05	562.2	3493.7	3632.1	785.5	473.2
NM_006809	TOMM34	translocase of outer mitochondrial membrane 34	2.01516e-06	5.8968e-05	258.5	2326.5	2590.1	654.4	183.8
BC096135	TNP2	transition protein 2 (during histone to protamine replacement)	2.28729e-06	6.38345e-05	1853.8	294.3	233.8	1484.7	4635
NM_018646	TRPV6	transient receptor potential cation channel, subfamily V, member 6	0.000164398	0.000878878	239.2	39.2	91.1	369.5	1278.6
NM_019841	TRPV5	transient receptor potential cation channel, subfamily V, member 5	0.000433489	0.00162385	152.4	42.1	73.9	305.2	828.3
NM_017636	TRPM4	transient receptor potential cation channel, subfamily M, member 4	1.02317e-05	0.000158966	88.1	1612.4	968.7	245.8	134.8
AK130286	TGM4	transglutaminase 4 (prostate)	7.06191e-06	0.000127686	1033.1	166.9	195.7	496.8	3151.1
NM_004613	TGM2	transglutaminase 2 (C polypeptide, protein-glutamine-gamma-glutamyltransferase)	1.39822e-06	4.67073e-05	337.7	33295.3	39465.7	2661.2	619.7
BX647696	TACC1	transforming, acidic coiled-coil containing protein 1	7.0864e-05	0.000522355	231.4	789.2	929.6	183	80.2
BC026352	TGFBI	transforming growth factor, beta-induced, 68kDa	0.0395682	0.0422378	4592.5	13758.7	1135.4	11665.7	1200.9
BC000097	TGFBI	transforming growth factor, beta-induced, 68kDa	0.0353632	0.0388767	3698	14674	1172.9	10912	1466.1
BC005308	TGFA	transforming growth factor, alpha	3.27562e-06	7.83473e-05	690.5	64.1	84.8	238.6	1074
NM_015927	TGFB1I1	transforming growth factor beta 1 induced transcript 1	1.59175e-05	0.000208505	123.4	6858.5	4248.4	330.9	371.1
BC038957	TOB2	transducer of ERBB2, 2	1.39918e-05	0.00019281	383.1	1739.7	1250.5	284.5	174.7
NM_006602	TCFL5	transcription factor-like 5 (basic helix-loop-helix)	2.22688e-06	6.26707e-05	146	811.4	697.8	255.2	82.6
NM_153333	TCEAL8	transcription elongation factor A (SII)-like 8	2.37732e-05	0.000267668	1460.4	4292	3616.1	1017.1	366.5
BC012296	TCEAL4	transcription elongation factor A (SII)-like 4	3.4623e-06	8.11488e-05	178.8	1958.3	1877.9	262.1	118.8
NM_001006640	TCEAL1	transcription elongation factor A (SII)-like 1	5.47189e-05	0.000445993	327.6	1073	933.9	259.4	109.2
NM_175057	TAAR9	trace amine associated receptor 9 (gene/pseudogene)	6.26785e-06	0.000118001	900.4	181.8	107.1	880.8	2086.4
BC112209	TAAR5	trace amine associated receptor 5	9.80327e-06	0.000155026	1220.8	83	91.8	796.5	3741.6
BC107743	psiTPTE22	TPTE pseudogene	0.000106518	0.000672304	990.3	118.5	131.7	453	2213.1
NM_207422	FLJ44635	TPT1-like protein	0.000496239	0.00177053	1561.2	308.1	383.3	496.7	2031.7
NM_001067	TOP2A	topoisomerase (DNA) II alpha 170kDa	4.52284e-06	9.5264e-05	81.3	658.6	968	188.1	94.4
NM_003263	TLR1	toll-like receptor 1	0.00215121	0.0047838	2447	277.9	248.1	1957.7	1069.7
NM_172089	TNFSF12-TNFSF13	TNFSF12-TNFSF13 readthrough	0.00478167	0.00853766	3439.2	314.8	284.7	4076.7	1045.7
NM_201629	TJP2	tight junction protein 2 (zona occludens 2)	2.97932e-06	7.4958e-05	813	3569.9	5172.4	874.1	408.6
NM_007117	TRH	thyrotropin-releasing hormone	2.07982e-06	6.01611e-05	629.9	101.7	87.6	555.1	2396.4
NM_004237	TRIP13	thyroid hormone receptor interactor 13	2.2082e-06	6.24366e-05	96.8	967.4	1907.7	300.2	118.8
AF502289	TRIP10	thyroid hormone receptor interactor 10	8.13127e-08	7.54107e-06	221.9	5645.7	6893.5	568.2	315.2
NM_004240	TRIP10	thyroid hormone receptor interactor 10	1.73182e-06	5.3264e-05	384.3	10207.1	9174.8	1344.1	972.9
AB077208	TYMS	thymidylate synthetase	7.8063e-07	3.232e-05	408.4	2816.7	6120.9	1119.4	221.5
NM_001071	TYMS	thymidylate synthetase	5.91486e-07	2.73017e-05	679.8	4438.2	8131.7	1721.3	479
AB077207	TYMS	thymidylate synthetase	2.37042e-07	1.49784e-05	1147.9	6829.1	13681.2	2322.4	753.8
BC052211	TYMP	thymidine phosphorylase	2.03725e-05	0.000243282	2376.1	386.3	182.5	4704.6	2572
NM_003258	TK1	thymidine kinase 1, soluble	2.45831e-07	1.52775e-05	191.3	2338.3	2745.6	560.2	204.9
NM_001061	TBXAS1	thromboxane A synthase 1 (platelet)	0.000331416	0.00136446	2019.2	81.2	54.7	2966.6	792.5
NM_024817	THSD4	thrombospondin, type I, domain containing 4	0.00159091	0.00388776	54.3	3524.8	905.7	73.3	185.5
NM_003246	THBS1	thrombospondin 1	0.000240955	0.00111718	1040.9	11079.8	15622.2	963.8	112.5
NM_003330	TXNRD1	thioredoxin reductase 1	1.9454e-08	2.61769e-06	146.3	2846.5	2853.5	166.1	83.2
BC070183	TXNDC9	thioredoxin domain containing 9	1.10515e-05	0.000166469	155.4	491.7	636.1	155.6	90.7
AY326464	TXNDC5	thioredoxin domain containing 5 (endoplasmic reticulum)	4.11025e-05	0.000374281	1469	3923.9	8087.3	1155.6	232.2
BC052310	TXNDC5	thioredoxin domain containing 5 (endoplasmic reticulum)	1.21817e-05	0.000176778	970.4	5289.1	7251.4	992.8	207.5
NM_032243	TXNDC2	thioredoxin domain containing 2 (spermatozoa)	4.61913e-06	9.66097e-05	861.4	195.3	227.4	723.2	3093.1
AK097656	TXNDC2	thioredoxin domain containing 2 (spermatozoa)	3.52525e-07	1.93542e-05	1830.6	367.9	344.3	1558.1	6033.8
NM_003329	TXN	thioredoxin	2.17758e-07	1.4124e-05	1069.8	7333.5	5230.3	1229.1	314.3
BC003377	TXN	thioredoxin	7.06409e-08	6.86835e-06	1072.1	6493.8	4707.1	1041.6	318.6
AK054935	TTC9B	tetratricopeptide repeat domain 9B	0.000142737	0.000805212	633.7	56.6	103.2	2132.5	7126.8
NM_006675	TSPAN9	tetraspanin 9	0.000282643	0.00123	76.3	1654.4	1288.8	184	236.7
BC012389	TSPAN6	tetraspanin 6	3.57912e-06	8.26653e-05	60.5	1679.7	1864.2	96.5	107.4
NM_005723	TSPAN5	tetraspanin 5	3.17291e-05	0.000317694	746.7	10174.7	5458.7	1019.5	458.5
NM_005724	TSPAN3	tetraspanin 3	2.97686e-06	7.4958e-05	338.4	2660.5	2918.2	677.2	145.7
AK093413	TSPY4	testis specific protein, Y-linked 4	0.00130341	0.00338993	879.5	52.6	57.1	777	2400.4
BC108734	TEX13A	testis expressed 13A	1.00009e-05	0.000156672	520.2	55.3	74.4	246.3	1132.9
BC018706	TNS4	tensin 4	7.46901e-05	0.000538702	273.9	55.8	50.9	767.5	1021.3
NM_022648	TNS1	tensin 1	0.000286802	0.00124228	47.1	1307	596.3	234.5	105.3
NM_003598	TEAD2	TEA domain family member 2	3.59289e-08	4.19742e-06	57.6	1740.2	2620.8	164.7	86.4
NM_021966	TCL1A	T-cell leukemia/lymphoma 1A	9.64975e-05	0.000629961	2002.2	174	139.8	1727.4	1840.6
NM_138379	TIMD4	T-cell immunoglobulin and mucin domain containing 4	1.22645e-07	9.67704e-06	1637	128.6	164.4	1376.6	4515.6
BC028414	TBC1D26	TBC1 domain family, member 26	1.16355e-06	4.17156e-05	4941.1	746.1	606	1816.3	14121.8
NM_014604	TAX1BP3	Tax1 (human T-cell leukemia virus type I) binding protein 3	2.81294e-06	7.25277e-05	292.9	3256.7	2753.5	449.9	166.3
NM_033396	TNKS1BP1	tankyrase 1 binding protein 1, 182kDa	1.0062e-06	3.77244e-05	128.6	8358.2	6168	337.8	197.8
NM_015059	TLN2	talin 2	0.0183107	0.02363	123.1	1152.6	218.3	247	562
XM_116384	LOC646066	TAF11 RNA polymerase II, TATA box binding protein (TBP)-associated factor, 28kDa pseudogene	0.000225619	0.00107227	1418.6	116	139.5	984.5	6738
NM_001057	TACR2	tachykinin receptor 2	6.64431e-05	0.00050301	141	71.6	48	183.2	510.1
NM_015727	TACR1	tachykinin receptor 1	8.49035e-06	0.000141934	403.1	156.6	133.4	487.2	1280.5
AF515829	TAC4	tachykinin 4 (hemokinin)	2.6947e-06	7.04407e-05	958	157.3	123.4	281.5	1909.8
AF537114	TAC3	tachykinin 3	4.53617e-06	9.54279e-05	1133.9	111.6	144.3	476.2	4807.1
BC100294	TRA@	T cell receptor alpha locus	2.3431e-05	0.000265004	11227.3	37.2	147.6	7201.4	10016.3
BC070329	TRA@	T cell receptor alpha locus	0.000322713	0.00134183	1159.7	94.3	79	560.2	978.9
AB110790	SNCAIP	synuclein, alpha interacting protein	7.30161e-05	0.000532294	130.8	501.5	796.9	120.2	261.8
AB110791	SNCAIP	synuclein, alpha interacting protein	2.64122e-05	0.000286055	110.8	627.9	932.2	65.9	233.4
NM_007308	SNCA	synuclein, alpha (non A4 component of amyloid precursor)	0.00107177	0.00296777	72.4	262.1	672.3	336.8	63.6
NM_006750	SNTB2	syntrophin, beta 2 (dystrophin-associated protein A1, 59kDa, basic component 2)	1.67478e-05	0.000215082	860.3	3805.9	2967.5	882.2	409.6
BC015749	STXBP1	syntaxin binding protein 1	6.24685e-07	2.80126e-05	60	1291.2	710.8	103.5	80.2
NM_003764	STX11	syntaxin 11	0.00214609	0.00477417	1740.8	53.3	99.8	1999.5	625.8
NM_005635	SSX1	synovial sarcoma, X breakpoint 1	7.4289e-05	0.000536707	436	56.3	60.9	318.8	2254.9
BC068993	SS18L1	synovial sarcoma translocation gene on chromosome 18-like 1	2.56352e-05	0.000280997	997.2	264.7	119	1087.8	6166.3
BC100828	SYTL3	synaptotagmin-like 3	0.00064895	0.00211955	1618.4	403.9	263.4	2021.6	1126.9
NM_004200	SYT7	synaptotagmin VII	0.0138673	0.0191031	125.9	1697.9	196.7	172.4	531.5
NM_033025	SYDE1	synapse defective 1, Rho GTPase, homolog 1 (C. elegans)	0.000831826	0.00250145	61	3554.4	1831.2	163.5	199.8
NM_003601	SMARCA5	SWI/SNF related, matrix associated, actin dependent regulator of chromatin, subfamily a, member 5	1.78887e-05	0.000224286	138.6	646.2	558.8	110.5	53.8
BC020733	SRPX2	sushi-repeat-containing protein, X-linked 2	0.000135517	0.000783695	86.4	1450.6	2356.3	79.6	264.4
NM_014467	SRPX2	sushi-repeat-containing protein, X-linked 2	1.99054e-05	0.000239796	126.4	1824.5	2692.2	109	390.2
AY358190	SUSD3	sushi domain containing 3	0.00204931	0.00461473	658.3	181.1	99.7	554.5	496.2
NM_003018	SFTPC	surfactant protein C	0.000312363	0.00131402	482.3	50.1	120.6	369.2	1009.3
BX648076	SBSN	suprabasin	0.000141007	0.00080097	507.3	450.3	182.5	417.8	2570.9
NM_003174	SVIL	supervillin	0.000126345	0.000750121	414.9	1872	2018.8	371.2	133.9
BC014418	SOD3	superoxide dismutase 3, extracellular	0.0143505	0.0196091	652.5	15987.8	688.7	461.1	1803.4
NM_012390	SMR3A	submaxillary gland androgen regulated protein 3A	2.50655e-07	1.55134e-05	4499.9	244.8	363.4	888.5	7965.6
BC023552	SFN	stratifin	0.00246745	0.00527996	181	61.4	103.7	1840	846.6
BC001550	SFN	stratifin	0.00106419	0.00295193	338.8	150.1	107.3	1891.6	910.6
BC000995	SFN	stratifin	0.00102005	0.00286837	193.8	55	84	1640.9	855
NM_006142	SFN	stratifin	0.000961018	0.00275107	211.5	52.8	82.5	1488.7	975.4
NM_001024956	SC5DL	sterol-C5-desaturase (ERG3 delta-5-desaturase homolog, S. cerevisiae)-like	0.0017304	0.00411813	116.3	799.7	653.9	276.9	108.7
NM_001017369	SC4MOL	sterol-C4-methyl oxidase-like	1.927e-06	5.68872e-05	145.6	3740.9	2701	206.2	85.8
NM_001005291	SREBF1	sterol regulatory element binding transcription factor 1	1.25082e-05	0.000179699	94.1	1016.5	686.9	117.3	73.7
BC005807	SCD	stearoyl-CoA desaturase (delta-9-desaturase)	6.53716e-06	0.00012103	94.4	9487.8	3015.9	155.9	179.4
AF132203	SCD	stearoyl-CoA desaturase (delta-9-desaturase)	2.2331e-07	1.43208e-05	80.3	8913.4	6162.7	182.2	82.2
AF262322	STEAP3	STEAP family member 3	0.000498202	0.00177582	87.9	824.6	561	169.2	152.7
BC082228	STMN1	stathmin 1	1.05106e-06	3.89191e-05	491.3	3084.9	4754.9	751.8	202.2
NM_003155	STC1	stanniocalcin 1	0.00074618	0.00232245	124.5	1253	1027.1	149.5	228.4
NM_003107	SOX4	SRY (sex determining region Y)-box 4	1.21106e-07	9.6413e-06	148.5	1325.1	1726.4	192	88.5
AF290986	SLA2	Src-like-adaptor 2	6.32986e-05	0.000489076	302.5	57.2	53.7	308.6	452.9
NM_006748	SLA	Src-like-adaptor	2.24141e-05	0.000258152	2083	49.8	63.3	1940.3	1393.3
BC047870	SKAP1	src kinase associated phosphoprotein 1	1.69959e-05	0.000217341	3711.3	36.8	74.6	3442	2061.1
NM_003129	SQLE	squalene epoxidase	3.9311e-05	0.000364707	112.7	4251.5	2953.6	318	67.5
NM_030964	SPRY4	sprouty homolog 4 (Drosophila)	0.000430284	0.00161559	178	2111.7	3526	200.2	386.3
NM_144569	SPOCD1	SPOC domain containing 1	6.42281e-07	2.84691e-05	101.8	3228.8	3825.7	248.9	223.5
NM_006304	SHFM1	split hand/foot malformation (ectrodactyly) type 1	4.05714e-05	0.00037158	336	761.2	944.3	284.4	68.3
NM_020148	SPIRE1	spire homolog 1 (Drosophila)	0.000312273	0.00131399	57.4	545.6	554.1	158.7	111.3
BC041772	SPNS2	spinster homolog 2 (Drosophila)	0.0154896	0.0207872	84.9	48.1	530.6	154.1	374.8
BC067781	S1PR5	sphingosine-1-phosphate receptor 5	2.80072e-07	1.65198e-05	2861.7	69.1	58.4	2240.1	2250.1
NM_001009568	SMPDL3B	sphingomyelin phosphodiesterase, acid-like 3B	0.000103512	0.000659192	1350.8	241.7	372.9	1244.3	4543.3
BC010848	SPATS2L	spermatogenesis associated, serine-rich 2-like	4.49844e-05	0.000395206	470	6882.9	3806.2	531.4	188.6
BC048299	SPATS2	spermatogenesis associated, serine-rich 2	5.24746e-07	2.50259e-05	360.7	2199	3149.7	468.4	265.2
NM_023071	SPATS2	spermatogenesis associated, serine-rich 2	1.12961e-07	9.30258e-06	675.3	3426.3	5038.3	1003.9	449.8
BC047704	SPATA3	spermatogenesis associated 3	1.26473e-06	4.41167e-05	5113.1	582.2	543.7	1788.4	9600.7
NM_199339	SPEM1	spermatid maturation 1	0.000228498	0.00108255	239.1	57.1	66.8	208	1154.3
BC052581	SSFA2	sperm specific antigen 2	5.99689e-05	0.000473173	409.5	2561.4	2699.8	419.6	181.9
BC007524	SPAG9	sperm associated antigen 9	1.3608e-07	1.04033e-05	744.9	158.2	50.7	364.7	1924.8
AB011088	SPAG9	sperm associated antigen 9	0.000826604	0.00249196	190.4	1647.3	1113.1	340.9	104.4
NM_001008778	SPDYC	speedy homolog C (Xenopus laevis)	0.000561114	0.00192363	272	57.8	93.4	282.6	833.9
NM_000347	SPTB	spectrin, beta, erythrocytic	0.00515827	0.00903507	99.4	42	88.8	562.7	610.8
BC010434	SPTB	spectrin, beta, erythrocytic	2.28317e-08	3.0186e-06	1314.7	95.7	68.9	599.1	2264.2
BC047083	SPG20	spastic paraplegia 20 (Troyer syndrome)	4.36658e-05	0.000388583	167.9	910.5	912.9	149.5	68.5
BC023558	SPOCK2	sparc/osteonectin, cwcv and kazal-like domains proteoglycan (testican) 2	5.85681e-08	6.04555e-06	1512.7	40.4	97.6	1482.9	2753.8
NM_003105	SORL1	sortilin-related receptor, L(DLR class) A repeats-containing	2.53424e-06	6.80184e-05	5894.7	333.2	113	5385.7	4160.4
NM_002959	SORT1	sortilin 1	0.0374834	0.0405552	464.9	959.6	215	580.1	109.8
NM_001053	SSTR5	somatostatin receptor 5	0.000419895	0.00158896	244.1	113.4	92.6	402.8	1312.1
BC016067	SLCO5A1	solute carrier organic anion transporter family, member 5A1	1.69661e-05	0.000217145	622.1	70.7	64.3	606.6	2425.8
NM_180991	SLCO4C1	solute carrier organic anion transporter family, member 4C1	6.85917e-06	0.000124995	1144.7	101.6	79.2	589.5	1074
NM_016354	SLCO4A1	solute carrier organic anion transporter family, member 4A1	0.0296526	0.0340988	57.2	52.9	252.9	138.7	194.4
NM_004785	SLC9A3R2	solute carrier family 9 (sodium/hydrogen exchanger), member 3 regulator 2	0.0016405	0.00396915	163.5	3335.9	2273.6	217.5	668.6
NM_001012509	SLC45A2	solute carrier family 45, member 2	8.16824e-05	0.000568326	609.9	54.8	76.1	294.3	1051.2
BC015770	SLC39A14	solute carrier family 39 (zinc transporter), member 14	0.000367627	0.00145709	58.8	809.7	506.3	88.5	129.8
AK001700	SLC38A2	solute carrier family 38, member 2	7.60185e-05	0.000545012	933	5742.6	3139.3	557.5	164.6
NM_018976	SLC38A2	solute carrier family 38, member 2	0.000209621	0.00102385	1627.3	10981.6	6121.2	890.7	415.9
NM_003052	SLC34A1	solute carrier family 34 (sodium phosphate), member 1	2.8919e-05	0.000301608	238	46.1	50.2	382.1	1379.3
NM_001860	SLC31A2	solute carrier family 31 (copper transporters), member 2	0.036973	0.040153	981.5	352.7	184.4	920.7	215.7
NM_133496	SLC30A7	solute carrier family 30 (zinc transporter), member 7	0.00156276	0.00383763	337.1	378.5	430.1	142.3	79.2
NM_004955	SLC29A1	solute carrier family 29 (nucleoside transporters), member 1	2.26893e-06	6.37352e-05	434.5	2786.2	8969.1	1225.8	531.6
BC001382	SLC29A1	solute carrier family 29 (nucleoside transporters), member 1	1.40641e-07	1.05977e-05	614.3	3854.9	10335.8	1520.5	685.7
NM_005847	SLC23A1	solute carrier family 23 (nucleobase transporters), member 1	5.8667e-07	2.71626e-05	1844.9	242.7	277.2	971.6	3869.3
NM_003053	SLC18A1	solute carrier family 18 (vesicular monoamine), member 1	0.000356833	0.00142916	315.2	47.1	62.5	288.4	693.5
BC041787	SLC11A1	solute carrier family 11 (proton-coupled divalent metal ion transporters), member 1	2.01573e-07	1.33824e-05	2502.1	55.5	47.7	7291.9	2249.1
BC028390	NALCN	sodium leak channel, non-selective	4.22904e-05	0.000380954	436.8	103.2	121.3	408.8	1181.3
BC051374	SCN5A	sodium channel, voltage-gated, type V, alpha subunit	9.05653e-05	0.00060419	610.4	79.7	98.6	318.6	1188.6
NM_006932	SMTN	smoothelin	3.34967e-07	1.86099e-05	185	4258.7	5581.9	480.4	350.4
NM_173080	SPRR4	small proline-rich protein 4	8.47641e-06	0.000141859	1273.2	183	183.2	512.6	3393
BC112170	SPRR4	small proline-rich protein 4	6.10505e-06	0.000116169	494.6	64	56.1	319.5	2403.4
BC069445	SPRR4	small proline-rich protein 4	3.21025e-06	7.77816e-05	827.1	73.9	86.2	690.3	3821.8
NM_001014291	SPRR2G	small proline-rich protein 2G	1.40309e-05	0.000192991	1875.1	93.5	136.1	529.8	3040.6
NM_001014450	SPRR2F	small proline-rich protein 2F	4.92049e-06	0.000100344	1407	125.4	116.1	329.1	2438
NM_005988	SPRR2A	small proline-rich protein 2A	2.58055e-06	6.86252e-05	1512.7	126	86.6	279.4	2480
BC096108	SPRR2A	small proline-rich protein 2A	1.83703e-06	5.50945e-05	1223.6	53	66.8	383.3	1879
NM_014926	SLITRK3	SLIT and NTRK-like family, member 3	0.000123949	0.000741979	252.6	69	66.7	244	714.4
BC027867	SLAMF7	SLAM family member 7	1.34806e-05	0.000188029	1274.8	53.6	68	1477.5	652.2
NM_003142	SSB	Sjogren syndrome antigen B (autoantigen La)	8.75653e-05	0.000590495	363.4	866	1055.2	247.9	75.5
NM_005982	SIX1	SIX homeobox 1	0.0441533	0.0457186	76.4	8412.2	434.2	165.2	292.8
XM_377884	LOC402207	similar to TBP-associated factor 11	2.74377e-05	0.000292743	2146.1	183.7	106.3	933.3	9468.6
XM_373077	LOC391766	similar to TBP-associated factor 11	0.000135897	0.00078468	1037.5	251.1	136.4	713.6	6267.2
XM_208043	LOC283116	similar to ring finger protein 18	3.1043e-05	0.00031353	1116.6	35.6	60.4	289.7	1933.3
XM_928177	LOC645146	similar to Kinase suppressor of Ras 1	0.00102165	0.00287199	1940.6	202.6	436.1	1049.2	6724.4
XM_931205	LOC642643	similar to hypothetical protein LOC375127	3.52482e-05	0.000340191	1150.4	111	67.4	363.2	1140.9
XM_926325	LOC642619	similar to hypothetical protein LOC375127	0.000364947	0.00145146	368.9	60.6	77.2	218.5	1869.9
XM_211040	LOC283440	similar to hCG2045487	2.7112e-07	1.63042e-05	1698.4	192.7	156.5	716.2	4408.1
XM_378090	LOC402382	similar to hCG2040468	2.46133e-05	0.000273292	644.1	93.8	86.7	1442.6	4685.9
XM_210642	LOC285697	similar to hCG1807616	2.89866e-06	7.39157e-05	1652.7	102.7	65.2	589.8	5129
XM_926698	LOC643368	similar to hCG1803335	0.0001062	0.000671305	1100.7	125.4	134.3	1178.3	6611.6
XM_929612	LOC646670	similar to COMM domain containing 4	6.62977e-06	0.000122219	945.8	36.5	77.1	929.8	6703.4
NM_001013729	LOC441956	similar to cDNA sequence BC021523	0.000393113	0.0015222	242.6	88.7	62.4	248	2945
NM_018556	SIRPG	signal-regulatory protein gamma	2.54965e-06	6.81891e-05	2859.2	143.2	148.5	1458.1	1676.7
AK095499	SIRPB2	signal-regulatory protein beta 2	0.00169772	0.00406571	5373.4	109.5	744.9	9444.9	7816.2
BX537992	SIRPB1	signal-regulatory protein beta 1	0.00148772	0.00370437	938.1	46.6	99.5	1346.3	1905.6
BC075835	SIRPB1	signal-regulatory protein beta 1	0.000496238	0.00177053	2206.6	61.3	135	3875.1	1237.7
NM_001030288	SPN	sialophorin	4.79527e-06	9.90513e-05	1077.9	96.8	74.3	1015.3	2844.3
NM_016543	SIGLEC7	sialic acid binding Ig-like lectin 7	7.4405e-06	0.000131379	2884.8	74.4	76.7	3441.8	1288
NM_014385	SIGLEC7	sialic acid binding Ig-like lectin 7	2.99291e-08	3.63747e-06	3806.6	78.4	59.6	4774.2	2321.9
BC101725	SIGLEC10	sialic acid binding Ig-like lectin 10	1.71744e-08	2.3855e-06	1606.3	70.1	60.6	4358.2	2389.5
NM_016848	SHC3	SHC (Src homology 2 domain containing) transforming protein 3	0.00185201	0.00431354	88.5	4409.3	927.9	78.5	173.1
U73377	SHC1	SHC (Src homology 2 domain containing) transforming protein 1	2.72334e-06	7.07623e-05	340.5	6058.1	3886	721.9	344.5
AK126537	SH3BP2	SH3-domain binding protein 2	2.89441e-07	1.68093e-05	712.3	204	168.9	1559.7	3212.2
NM_001017995	SH3PXD2B	SH3 and PX domains 2B	0.000155859	0.000849042	303.4	3712.9	4139.9	673.2	385.2
NM_198993	STAC2	SH3 and cysteine rich domain 2	1.65345e-06	5.19895e-05	1748.8	103.3	111.7	2522.3	10616.1
AK124869	SH2D5	SH2 domain containing 5	0.0351489	0.0386835	50	810.4	338.7	115.5	298
BC007022	SAA1	serum amyloid A1	0.00448973	0.00814377	78.7	89.9	49.6	604.1	473.1
NM_000331	SAA1	serum amyloid A1	0.000562569	0.00192643	114.3	58.9	53.6	336.3	604.3
NM_000934	SERPINF2	serpin peptidase inhibitor, clade F (alpha-2 antiplasmin, pigment epithelium derived factor), member 2	1.03678e-05	0.000160172	721.3	113.7	140.7	923.8	2461.2
NM_000602	SERPINE1	serpin peptidase inhibitor, clade E (nexin, plasminogen activator inhibitor type 1), member 1	9.50612e-05	0.000624916	176.7	5740.5	11403	659.7	171.9
NM_000295	SERPINA1	serpin peptidase inhibitor, clade A (alpha-1 antiproteinase, antitrypsin), member 1	2.8095e-05	0.000296295	7958.7	113.4	64.5	11188.9	2301.8
NM_004226	STK17B	serine/threonine kinase 17b	0.00367096	0.00702427	1103.3	103	73	963.1	209.2
NM_021102	SPINT2	serine peptidase inhibitor, Kunitz type, 2	0.000540232	0.00187227	2731.2	534.5	357.1	4629.1	1494.5
NM_032566	SPINK7	serine peptidase inhibitor, Kazal type 7 (putative)	0.000507107	0.00179736	158.7	62.7	62.5	326.5	532.3
NM_178276	SERINC5	serine incorporator 5	5.13417e-07	2.47908e-05	3333	173.4	242	960.5	6087.3
BC101281	SERINC5	serine incorporator 5	4.89121e-07	2.41682e-05	1078.8	181.3	111.2	496.7	1467.5
BC063615	2011-09-11	septin 11	5.90482e-07	2.72971e-05	215.2	7907.8	2606	304.9	122
NM_022367	SEMA4A	sema domain, immunoglobulin domain (Ig), transmembrane domain (TM) and short cytoplasmic domain, (semaphorin) 4A	0.000102256	0.00065397	1708.9	136.1	109.3	2955.1	1168.6
NM_004186	SEMA3F	sema domain, immunoglobulin domain (Ig), short basic domain, secreted, (semaphorin) 3F	0.000138142	0.000791735	134.2	688.6	1051.2	136.7	284.6
NM_080430	SELM	selenoprotein M	3.63459e-05	0.000347315	375.3	9707.5	2622.8	371.2	206.2
NM_145651	SCGB1C1	secretoglobin, family 1C, member 1	0.00143533	0.00362293	94.3	54.1	53	210.6	467.3
NM_003118	SPARC	secreted protein, acidic, cysteine-rich (osteonectin)	3.52019e-06	8.19235e-05	185.9	8109.4	5298.7	917.3	289.6
CR594943	SECTM1	secreted and transmembrane 1	0.00015228	0.000837566	2090.2	1022.3	208.1	6548.3	2852.7
BC017716	SECTM1	secreted and transmembrane 1	8.8772e-05	0.000595357	3141.2	1157.3	239.7	10138.5	4498.9
NM_003004	SECTM1	secreted and transmembrane 1	8.73028e-05	0.000590495	2163.1	1043.4	183.1	5147.7	2998.6
NM_014766	SCRN1	secernin 1	0.000224117	0.00106857	883.3	5821	3250	723.6	347.3
NM_032970	SEC22C	SEC22 vesicle trafficking protein homolog C (S. cerevisiae)	3.03391e-05	0.000309478	630.1	2343.6	2356.5	638	219.2
NM_012430	SEC22A	SEC22 vesicle trafficking protein homolog A (S. cerevisiae)	0.000163339	0.000876129	146.7	512.1	552.7	134.5	80.3
NM_033129	SCRT2	scratch homolog 2, zinc finger protein (Drosophila)	0.000336772	0.0013786	344.3	52.6	77.3	438.2	1157.9
BC093806	SCRT1	scratch homolog 1, zinc finger protein (Drosophila)	8.70411e-05	0.000589949	1291.5	318.2	271.9	523.4	3157.2
NM_025237	SOST	sclerostin	0.000222802	0.0010646	138.8	62.8	48.4	292.9	869.8
NM_153334	SCARF2	scavenger receptor class F, member 2	1.91783e-05	0.000235331	46.4	2633.5	1312.2	109.9	133
BC093732	SCARB1	scavenger receptor class B, member 1	6.43335e-07	2.8474e-05	187	2144.2	1991.7	505	115.8
NM_005505	SCARB1	scavenger receptor class B, member 1	3.54131e-07	1.9407e-05	187.5	2384.2	2987.5	559.5	213.1
NM_016240	SCARA3	scavenger receptor class A, member 3	0.00170494	0.00407716	501.7	24416.6	9455.6	309.3	1785.8
NM_007101	SARDH	sarcosine dehydrogenase	1.26719e-05	0.000181102	253.1	146.2	113.1	569.7	1094.2
NM_000232	SGCB	sarcoglycan, beta (43kDa dystrophin-associated glycoprotein)	2.76347e-05	0.000293908	316.1	3935.3	2412.8	654.3	364.7
NM_015474	SAMHD1	SAM domain and HD domain 1	0.0123386	0.0174689	2358.4	446.4	225.1	2227.7	604.2
BC036450	SAMHD1	SAM domain and HD domain 1	0.00623936	0.0103923	2597.1	430.5	234.3	2569.2	763.2
AK024403	SASH1	SAM and SH3 domain containing 1	1.04563e-05	0.000160961	227.3	626.7	1496.1	211.9	121.8
NM_080388	S100A16	S100 calcium binding protein A16	2.82236e-05	0.000297444	496.9	21704.1	32747.7	1249.4	1270.3
NM_005979	S100A13	S100 calcium binding protein A13	4.39108e-08	4.87087e-06	146.8	4790.3	4277.5	310.6	127.6
NM_001024213	S100A13	S100 calcium binding protein A13	2.90677e-08	3.57604e-06	150.1	4441.5	4462.2	225.3	81.9
NM_001024211	S100A13	S100 calcium binding protein A13	2.5752e-09	6.064e-07	118.6	3373.9	3466.2	267.8	109.8
NM_001024212	S100A13	S100 calcium binding protein A13	3.50099e-10	1.51e-07	102.5	4367.7	4337.7	259.5	89.9
BC005850	RUNX1T1	runt-related transcription factor 1; translocated to, 1 (cyclin D-related)	7.70323e-05	0.000548173	429.9	5276.7	3345.1	303.2	906.8
NM_001038633	RSPO1	R-spondin homolog (Xenopus laevis)	0.00128833	0.00336117	98.9	117.7	67.8	263.5	648.1
NM_019055	ROBO4	roundabout homolog 4, magic roundabout (Drosophila)	0.00396527	0.00743035	362.4	104.1	3034.5	273.7	675.2
BC013115	RBFOX2	RNA binding protein, fox-1 homolog (C. elegans) 2	1.0245e-07	8.69841e-06	61.7	6292.6	5163.1	195.7	88.3
BC003608	RBPMS	RNA binding protein with multiple splicing	7.46251e-05	0.000538361	90.3	6102.5	2046.4	82.4	216.2
AF023259	RBMS3	RNA binding motif, single stranded interacting protein 3	6.08898e-06	0.00011601	296.6	2510.9	1825.4	129.6	338.7
NM_019027	RBM47	RNA binding motif protein 47	0.000716748	0.00225954	1910.8	99.6	60.7	1495.5	551.6
AF262323	RBM47	RNA binding motif protein 47	6.86351e-05	0.000512209	2429.6	149.2	68.1	3609.1	1621.6
NM_018434	RNF130	ring finger protein 130	0.0441667	0.0457278	2907.7	507.8	716.9	3583.3	707.8
NM_017831	RNF125	ring finger protein 125	0.00140474	0.00357422	413.3	62	53.3	378	181.1
AB037819	RRBP1	ribosome binding protein 1 homolog 180kDa (dog)	1.85425e-06	5.54875e-05	832.5	10442	7059.1	1887.4	968.5
NM_015920	RPS27L	ribosomal protein S27-like	9.82721e-08	8.46292e-06	470.2	2261	2299	482.5	121.8
NM_001033	RRM1	ribonucleotide reductase M1	8.46674e-06	0.000141775	248.4	1238.9	1618.1	330.8	104.2
NM_005615	RNASE6	ribonuclease, RNase A family, k6	2.29722e-05	0.000262261	5487.2	62.5	82.1	5394.1	1619.4
BC074960	RNASE7	ribonuclease, RNase A family, 7	9.21018e-05	0.000611462	1087.1	160.9	189.6	1129.8	3469.8
BC093678	RNASE2	ribonuclease, RNase A family, 2 (liver, eosinophil-derived neurotoxin)	3.82986e-07	2.03961e-05	1369.6	52	55.8	1477.3	1267.8
NM_003730	RNASET2	ribonuclease T2	0.000203823	0.00100712	5695.1	457.9	495.4	6572.1	2732.4
NM_022450	RHBDF1	rhomboid 5 homolog 1 (Drosophila)	0.000156712	0.000851995	151.9	3702.9	4325.8	258.6	632.6
NM_000539	RHO	rhodopsin	8.36787e-07	3.37645e-05	860.4	52.8	74.5	557.1	2007.4
CR749203	ARHGEF5	Rho guanine nucleotide exchange factor (GEF) 5	0.00205305	0.0046211	240.4	504.8	105.4	400.8	983.1
NM_001003702	ARHGEF35	Rho guanine nucleotide exchange factor (GEF) 35	0.00243293	0.00523008	321.7	1150.8	204.6	379	1905.3
NM_032496	ARHGAP9	Rho GTPase activating protein 9	2.25757e-09	5.5365e-07	9459.1	75.7	67.1	8254.2	3865.4
AK057372	ARHGAP42	Rho GTPase activating protein 42	0.0184749	0.0237859	336.1	394.9	157.1	116.5	675.7
BC039591	ARHGAP25	Rho GTPase activating protein 25	0.000610194	0.00203157	983.6	134.1	59.2	1007.3	520.5
BC001241	ARHGAP17	Rho GTPase activating protein 17	0.000258704	0.00116635	385	1684.8	1671.5	494.4	127.5
AJ010233	RFPL3S	RFPL3 antisense RNA (non-protein coding)	5.19543e-05	0.000430462	483.7	127.4	106	424.7	843.5
BC003502	REXO2	REX2, RNA exonuclease 2 homolog (S. cerevisiae)	3.04553e-07	1.74185e-05	245.8	2395.7	2246.3	506	75.3
AF151872	REXO2	REX2, RNA exonuclease 2 homolog (S. cerevisiae)	2.0522e-06	5.96485e-05	251.8	2993.9	2530.8	415.3	92.8
BC052988	RAI14	retinoic acid induced 14	2.6544e-06	6.99509e-05	124.8	2396	3905	88.3	317.6
NM_021136	RTN1	reticulon 1	0.00591814	0.00999096	986.3	48.1	60.1	883	297.6
AK093672	RTBDN	retbindin	0.00014665	0.0008184	657.9	99.1	133.1	1110.8	3393.6
NM_020630	RET	ret proto-oncogene	5.92726e-06	0.000113944	712.6	73.4	68.2	343.2	1120.8
NM_006604	RFPL3	ret finger protein-like 3	4.92798e-06	0.000100429	334.9	64.1	77.1	193.5	668.9
NM_173587	RCOR2	REST corepressor 2	0.0131879	0.0183864	79.7	1001.4	174.5	137.4	583.1
NM_002910	RENBP	renin binding protein	0.00595353	0.010031	1059.8	257.1	348.9	2096.4	840.3
BC017279	RELT	RELT tumor necrosis factor receptor	0.00321288	0.00638615	2369.5	198.2	702.5	5332	4130.2
BC051810	RELT	RELT tumor necrosis factor receptor	0.0017855	0.00420767	4438.8	184.4	817.1	10608.7	6762.7
NM_181885	RXFP4	relaxin/insulin-like family peptide receptor 4	3.32785e-05	0.000326938	406.6	264.2	147.2	792.3	1108.3
AY358181	RLN3	relaxin 3	6.01263e-07	2.74481e-05	1018.7	192.6	168	1604.9	3133.3
NM_012250	RRAS2	related RAS viral (r-ras) oncogene homolog 2	1.33732e-06	4.5392e-05	221.5	1237.7	1429.1	309.9	98.4
NM_004296	RGS6	regulator of G-protein signaling 6	5.9933e-06	0.000114695	382.8	48	50.2	326.3	930
BC000737	RGS4	regulator of G-protein signaling 4	1.34346e-07	1.03036e-05	64.9	1523.6	2462.5	78	159.7
NM_144489	RGS3	regulator of G-protein signaling 3	1.39433e-05	0.00019243	175.6	2069.6	1243.5	316.6	174.7
NM_002923	RGS2	regulator of G-protein signaling 2, 24kDa	0.0424981	0.0444831	5855.8	1323	728.8	5651.5	844.1
BC042755	RGS2	regulator of G-protein signaling 2, 24kDa	0.0375732	0.0406319	4503.2	1566.5	688.5	4344.4	862.5
NM_006480	RGS14	regulator of G-protein signaling 14	0.000257509	0.00116365	922.6	216.7	254.5	2197.7	1503.7
NM_003834	RGS11	regulator of G-protein signaling 11	0.0392693	0.041993	97.8	1552.5	1058.9	219.2	920.8
NM_002922	RGS1	regulator of G-protein signaling 1	0.00155755	0.00382735	1736.2	54.3	43.7	459.9	229
NM_032044	REG4	regenerating islet-derived family, member 4	0.000452638	0.00166672	362.6	57.1	64.7	343.4	791.8
BC103854	REG3G	regenerating islet-derived 3 gamma	7.68877e-08	7.30648e-06	1578.3	94.5	74.5	339.7	2429.6
NM_002907	RECQL	RecQ protein-like (DNA helicase Q1-like)	0.000673465	0.00217147	286.2	616.7	619.1	236.2	85.1
BC062584	RIPK3	receptor-interacting serine-threonine kinase 3	0.000280771	0.00122595	636.8	151.2	114.9	1302.1	546.4
AY494982	RIPK3	receptor-interacting serine-threonine kinase 3	0.000121144	0.000730866	611.4	72.1	69.4	1220.9	685.5
NM_006871	RIPK3	receptor-interacting serine-threonine kinase 3	2.14652e-05	0.000251158	1515.6	95.7	107.1	1562.5	974.3
BC033697	ROR2	receptor tyrosine kinase-like orphan receptor 2	0.00762974	0.0120775	121.8	1870.5	161.6	240	936
NM_052862	RCSD1	RCSD domain containing 1	3.34411e-06	7.94286e-05	4052.5	108	74.4	2592.4	1628.1
BC101536	RCSD1	RCSD domain containing 1	1.74823e-08	2.3974e-06	6647	58	90.8	3570.2	3628.8
BC053734	RASL12	RAS-like, family 12	0.0280099	0.0326393	228.8	5222.6	359	97.2	482.9
NM_006989	RASA4	RAS p21 protein activator 4	5.47521e-06	0.000108144	1525.7	498.6	290.8	3464.3	3995.1
NM_014578	RHOD	ras homolog gene family, member D	0.000270522	0.00119891	54.8	1292.8	707.4	106.6	102.7
AY966005	RASGRP1	RAS guanyl releasing protein 1 (calcium and DAG-regulated)	0.000248712	0.00114032	939.2	47.1	56	487.2	580.4
NM_032023	RASSF4	Ras association (RalGDS/AF-6) domain family member 4	0.025783	0.0306244	938.9	129.3	106.6	969.6	178.3
NM_015085	RAP1GAP2	RAP1 GTPase activating protein 2	3.65965e-05	0.000348848	2101	96.6	55.2	1537	827.4
NM_002883	RANGAP1	Ran GTPase activating protein 1	3.43644e-07	1.90051e-05	180.6	2619.5	2599.7	493.1	260.6
AF186779	RGL1	ral guanine nucleotide dissociation stimulator-like 1	0.000429891	0.00161462	144.5	730.9	1220.3	194.1	119.9
BC038301	RDM1	RAD52 motif 1	3.56687e-05	0.000343041	476.4	74.3	105.7	348.9	1369.7
NM_002867	RAB3B	RAB3B, member RAS oncogene family	0.000110804	0.000689603	132.6	8502.2	2591.6	68	338.3
NM_017817	RAB20	RAB20, member RAS oncogene family	0.000825477	0.00248986	542.3	138.7	142.2	1318.9	438.6
NM_002870	RAB13	RAB13, member RAS oncogene family	1.20242e-07	9.61371e-06	610.8	21424.5	16328.1	1866.3	881.2
NM_015470	RAB11FIP5	RAB11 family interacting protein 5 (class I)	7.14522e-05	0.000525022	212.7	1517.6	1842.6	257.8	362.5
NM_014700	RAB11FIP3	RAB11 family interacting protein 3 (class II)	0.000749273	0.00232865	484.4	3405.6	2761.4	542.8	977.8
AB019490	RABGAP1L	RAB GTPase activating protein 1-like	0.0182099	0.0235352	1194	181.3	128.9	827.9	293.9
AB015983	PKLR	pyruvate kinase, liver and RBC	0.000462198	0.00168964	131	59.5	52.9	376	942.8
NM_153824	PYCR1	pyrroline-5-carboxylate reductase 1	0.00307872	0.00618782	199.3	2221.2	2206.3	302.5	751.9
BC020822	PYHIN1	pyrin and HIN domain family, member 1	8.81681e-05	0.000592621	871.7	32.4	50.6	1005.3	595.3
AK098544	PNP	purine nucleoside phosphorylase	0.00201088	0.00456023	2547.2	539.9	4124.5	3411.7	913.5
BC106074	PNP	purine nucleoside phosphorylase	0.00147644	0.00368573	2240.8	599.1	4235.7	3066.4	768.8
NM_000270	PNP	purine nucleoside phosphorylase	0.000995187	0.00281996	1231.9	448.7	2766.1	1803.2	385.9
BC104206	PNP	purine nucleoside phosphorylase	0.000818581	0.00247595	2440.5	619	4645.7	2786.9	586.2
NM_005975	PTK6	PTK6 protein tyrosine kinase 6	7.37874e-05	0.000534737	130.3	42.9	59.9	208.1	721.6
BC042599	PTK2B	PTK2B protein tyrosine kinase 2 beta	7.66692e-06	0.000134034	1793.9	107.1	105.4	1770.2	1028.9
NM_005607	PTK2	PTK2 protein tyrosine kinase 2	2.98769e-06	7.50432e-05	293.5	3166.9	4932.7	534.6	234.2
NM_000281	PCBD1	pterin-4 alpha-carbinolamine dehydratase/dimerization cofactor of hepatocyte nuclear factor 1 alpha	1.68833e-06	5.24079e-05	330.1	1532.7	1853	649.3	133.9
NM_032407	PCDHGC5	protocadherin gamma subfamily C, 5	0.00462736	0.00832427	109.1	476.1	79.2	281.5	746.6
NM_032087	PCDHGA7	protocadherin gamma subfamily A, 7	0.041171	0.0434628	83.4	822.6	230.4	160.4	476.3
NM_032011	PCDHGA3	protocadherin gamma subfamily A, 3	0.00762344	0.0120701	486.1	1664.2	424.1	549.7	2624.2
NM_031993	PCDHGA1	protocadherin gamma subfamily A, 1	0.0039999	0.00748223	99.4	437.2	96.4	460.8	672.5
BC033068	PCDHB13	protocadherin beta 13	0.00254823	0.00540585	568.6	153.3	191.8	364.6	1813.4
NM_002587	PCDH1	protocadherin 1	0.023738	0.0287402	476.2	72.8	1235.3	891.1	1335.6
NM_002777	PRTN3	proteinase 3	0.000223905	0.00106817	498.5	142.3	109.4	464	1248.1
BC047685	PTPLAD1	protein tyrosine phosphatase-like A domain containing 1	5.36074e-06	0.000106511	123.1	890.8	891.9	122.5	108.3
NM_014241	PTPLA	protein tyrosine phosphatase-like (proline instead of catalytic arginine), member A	0.000110991	0.000690341	65.2	952.1	658.2	169.6	78.1
NM_002846	PTPRN	protein tyrosine phosphatase, receptor type, N	0.00295782	0.00600916	280.7	722.2	205.5	307	1746.3
Z70660	PTPRK	protein tyrosine phosphatase, receptor type, K	6.2738e-07	2.80264e-05	63.4	1846.4	1502	116.6	83.5
NM_002840	PTPRF	protein tyrosine phosphatase, receptor type, F	2.04391e-05	0.000243665	153	2670.4	4103.3	223.8	209.9
BC048768	PTPRF	protein tyrosine phosphatase, receptor type, F	8.09533e-06	0.000137854	146.6	5913.1	8223.2	264.4	258.1
NM_199413	PRC1	protein regulator of cytokinesis 1	2.09299e-05	0.000247146	170.9	1065.9	2011.6	386.7	209.4
NM_033215	PPP1R3F	protein phosphatase 1, regulatory (inhibitor) subunit 3F	6.94711e-06	0.000125913	961.3	143.7	185.1	804.5	3054
NM_016203	PRKAG2	protein kinase, AMP-activated, gamma 2 non-catalytic subunit	0.000321013	0.00133642	1002	391	241.5	2294.9	1214.6
AK074675	PRKAG2	protein kinase, AMP-activated, gamma 2 non-catalytic subunit	9.63518e-05	0.000629555	1269.8	473.3	300.9	2833.4	1504
NM_006257	PRKCQ	protein kinase C, theta	0.000354652	0.00142566	984.3	59.9	74.8	863.2	593.6
BC011585	PRKCDBP	protein kinase C, delta binding protein	2.36777e-06	6.51159e-05	87.2	6428	5110.5	505.8	335.2
NM_016223	PACSIN3	protein kinase C and casein kinase substrate in neurons 3	3.00206e-05	0.000307878	61.1	1576.9	1196.4	76.8	140.5
NM_007066	PKIG	protein kinase (cAMP-dependent, catalytic) inhibitor gamma	4.66656e-08	5.08228e-06	358.1	8653.5	8060.2	691.5	330.3
NM_181805	PKIG	protein kinase (cAMP-dependent, catalytic) inhibitor gamma	8.86047e-09	1.48369e-06	459	12066.1	13112.1	817.2	405.5
NM_006810	PDIA5	protein disulfide isomerase family A, member 5	2.73707e-07	1.63687e-05	159.9	1086.9	1502.4	373.4	134.7
BC001625	PDIA5	protein disulfide isomerase family A, member 5	2.64102e-07	1.60167e-05	672.2	2853.8	3761.2	535.6	212.8
CR606412	PROC	protein C (inactivator of coagulation factors Va and VIIIa)	2.31971e-05	0.000264142	285.4	58.6	86.2	405.7	1014.4
NM_004159	PSMB8	proteasome (prosome, macropain) subunit, beta type, 8 (large multifunctional peptidase 7)	0.0168905	0.0221937	3639.3	1323.9	696.7	3990.6	1346.4
NM_002797	PSMB5	proteasome (prosome, macropain) subunit, beta type, 5	7.32221e-08	7.05107e-06	278.7	3713.5	4577.6	430.8	140.8
BC002997	PSMD2	proteasome (prosome, macropain) 26S subunit, non-ATPase, 2	2.59011e-05	0.000282546	482.4	2557.3	4043.4	1152.3	265.1
NM_002808	PSMD2	proteasome (prosome, macropain) 26S subunit, non-ATPase, 2	1.73626e-06	5.33449e-05	666	3819	5422.3	1452.7	397.3
BC002368	PSMD2	proteasome (prosome, macropain) 26S subunit, non-ATPase, 2	1.291e-06	4.44373e-05	512.3	4164.9	5170.5	1119.3	303.8
AK128390	PRSS45	protease, serine, 45	1.83017e-05	0.000227571	538.1	74.2	55.3	202.7	1288.4
NM_002771	PRSS3	protease, serine, 3	0.0117807	0.01685	226.5	309.4	1975.8	280.1	1421.1
BC001278	PRSS23	protease, serine, 23	2.28397e-08	3.0186e-06	491.4	7008.6	12398.4	450	208.8
NM_006799	PRSS21	protease, serine, 21 (testisin)	0.000244898	0.00112953	222.6	70.9	55.8	582.2	681.9
NM_002770	PRSS2	protease, serine, 2 (trypsin 2)	0.0416017	0.0438065	1550.4	852.4	4083.6	2048.2	6440.3
NM_002762	PRM2	protamine 2	0.00028808	0.00124631	333.8	93.4	82.7	329	1346.9
NM_001014442	PCOTH	prostate collagen triple helix	0.00281084	0.00580483	2208	6829	1112.3	988.1	3891.9
AJ634912	PTGS2	prostaglandin-endoperoxide synthase 2 (prostaglandin G/H synthase and cyclooxygenase)	0.0284442	0.0330419	369.8	47.2	204.9	282	103.2
NM_174936	PCSK9	proprotein convertase subtilisin/kexin type 9	0.0032738	0.00647139	213.8	465.1	196.7	234.6	1464.9
NM_138322	PCSK6	proprotein convertase subtilisin/kexin type 6	0.00428406	0.00786728	234.5	58.4	122.9	633.1	1123.8
NM_138325	PCSK6	proprotein convertase subtilisin/kexin type 6	0.00178126	0.00420069	83.1	66.1	60.1	370.6	575.8
NM_002704	PPBP	pro-platelet basic protein (chemokine (C-X-C motif) ligand 7)	8.52968e-05	0.00058284	2053.1	47.6	60.3	6889.5	3903.6
AK091408	PROM2	prominin 2	8.74007e-06	0.000144111	1540.9	411.9	336.9	1911.3	8934.5
AL833965	P4HA3	prolyl 4-hydroxylase, alpha polypeptide III	4.73909e-05	0.000407299	246	882.3	2037.9	119.3	401.4
NM_004199	P4HA2	prolyl 4-hydroxylase, alpha polypeptide II	0.000690974	0.00220621	73.1	4952.9	1520.8	270.3	190.7
NM_003978	PSTPIP1	proline-serine-threonine phosphatase interacting protein 1	9.56041e-05	0.000626571	1009.4	184.1	111.1	1287.3	642
BC032498	PRELP	proline/arginine-rich end leucine-rich repeat protein	0.0172848	0.0226051	435	14445.6	704.6	605.5	1697
NM_021225	PROL1	proline rich, lacrimal 1	3.50073e-07	1.92898e-05	1168	114.1	115	558.1	2415.7
NM_016335	PRODH	proline dehydrogenase (oxidase) 1	1.28698e-07	1.00235e-05	4248	436.7	352	1847.3	10756.2
BC000491	PCNA	proliferating cell nuclear antigen	2.39656e-07	1.50608e-05	667.1	3325.4	4708.7	1031.4	232.1
NM_138964	PROKR1	prokineticin receptor 1	5.88185e-05	0.000466785	297.4	73.2	48.2	323.6	1463.1
AY322430	PDCD1	programmed cell death 1	8.50715e-05	0.000581966	459.1	112.2	135	713.4	2594.2
AK124035	PLOD1	procollagen-lysine 1, 2-oxoglutarate 5-dioxygenase 1	4.19588e-06	9.02054e-05	1505.8	7245.2	8499.1	3141.7	1316.4
NM_000302	PLOD1	procollagen-lysine 1, 2-oxoglutarate 5-dioxygenase 1	1.23903e-06	4.35252e-05	516.3	5222	6041.1	2215.5	868.4
NM_182707	PSG8	pregnancy specific beta-1-glycoprotein 8	0.000825233	0.00248983	312.5	522.8	89.1	169	2182.4
CR749812	PSG8	pregnancy specific beta-1-glycoprotein 8	0.000634603	0.00208588	759.8	1135.8	152.1	470.6	4327.5
BC008405	PSG4	pregnancy specific beta-1-glycoprotein 4	0.000257134	0.00116266	633.5	664.2	96.5	377.2	3517.5
NM_021016	PSG3	pregnancy specific beta-1-glycoprotein 3	0.000631776	0.00208096	1063	790.8	186	479.7	4726.5
BC020711	PSG11	pregnancy specific beta-1-glycoprotein 11	0.00084935	0.00253719	351.2	395.6	62.9	120.1	1583.1
NM_006905	PSG1	pregnancy specific beta-1-glycoprotein 1	0.00170392	0.0040757	598.4	1190.5	187.6	398.3	2848.9
BC058285	PSG1	pregnancy specific beta-1-glycoprotein 1	0.00164924	0.00398507	882.9	1229.3	261.8	386.7	3547.9
M17908	PSG1	pregnancy specific beta-1-glycoprotein 1	0.00030909	0.00130663	800.1	975.5	148.4	362.3	4285.1
NM_001009611	PRAMEF4	PRAME family member 4	0.000233508	0.00109663	592.2	51.5	61.1	335.5	2682.4
XM_497653	PRAMEF25	PRAME family member 25-like	0.000308286	0.00130492	612.6	45.5	53.5	338.3	2846.8
XM_928401	LOC645359	PRAME family member	0.000365321	0.00145214	500.4	62.1	73.1	336.4	2571
NM_052996	PRDM7	PR domain containing 7	0.000221009	0.00105871	367.7	135.1	129.2	912.4	1366.4
AK094792	PRDM11	PR domain containing 11	8.3367e-05	0.000575003	276.2	97.4	79.3	325.1	717.2
X13809	POU2F2	POU class 2 homeobox 2	0.000598808	0.00200831	1423.9	89.2	137	2291.4	901.9
NM_002698	POU2F2	POU class 2 homeobox 2	3.48401e-05	0.000337224	8372	718.9	861.8	13163.9	6768.3
NM_012285	KCNH4	potassium voltage-gated channel, subfamily H (eag-related), member 4	0.000188163	0.000955589	238.3	87.1	64	249.7	805.5
NM_000238	KCNH2	potassium voltage-gated channel, subfamily H (eag-related), member 2	9.81495e-05	0.000636609	177.4	67.1	60.7	409.6	1468.2
NM_002237	KCNG1	potassium voltage-gated channel, subfamily G, member 1	1.62261e-06	5.16443e-05	1204.1	172.1	196.2	526.1	1464.9
BC099665	KCNA5	potassium voltage-gated channel, shaker-related subfamily, member 5	0.000174759	0.000913373	865.4	196.5	218.2	762.7	2568.5
BC110351	KCNAB2	potassium voltage-gated channel, shaker-related subfamily, beta member 2	1.71041e-07	1.20171e-05	311.8	60.1	58	832.3	1181.8
NM_004770	KCNB2	potassium voltage-gated channel, Shab-related subfamily, member 2	4.31283e-05	0.000386174	279	67.1	58.3	238.2	880.6
NM_004700	KCNQ4	potassium voltage-gated channel, KQT-like subfamily, member 4	2.19331e-05	0.000254656	326.7	67.2	45.7	202.4	545.4
NM_004137	KCNMB1	potassium large conductance calcium-activated channel, subfamily M, beta member 1	0.00100248	0.0028353	1022.5	29	103	1845.5	742.3
NM_004983	KCNJ9	potassium inwardly-rectifying channel, subfamily J, member 9	0.000481905	0.00173568	204.6	72.6	70.3	318.7	1136.1
NM_004981	KCNJ4	potassium inwardly-rectifying channel, subfamily J, member 4	0.000108643	0.00068037	160.7	83.1	62.4	239.1	609.2
BC008849	PTRF	polymerase I and transcript release factor	1.32065e-05	0.000185625	58.6	20072.3	17980.1	216.3	148.5
BC015742	POLH	polymerase (DNA directed), eta	1.08206e-05	0.000164222	196.6	1083.8	840.7	144.7	107.3
BC112261	PKD2	polycystic kidney disease 2 (autosomal dominant)	6.62624e-05	0.000502465	609	8015.5	3105.1	444.8	267.5
BC004858	PCGF2	polycomb group ring finger 2	9.30813e-06	0.000150724	291.5	8603.8	8611.5	933.2	560.2
XM_928169	LOC645139	poly(A) binding protein interacting protein 1 pseudogene	6.50273e-05	0.000496828	300.6	1060.5	1158	335.4	86.6
BC100792	PLK5P	polo-like kinase 5, pseudogene	6.08146e-05	0.000477099	367.1	106	87.3	316.9	1814.8
BC013879	PLK2	polo-like kinase 2	8.71788e-05	0.000590495	137.5	1626.4	2293.2	140.8	266.2
NM_005030	PLK1	polo-like kinase 1	3.66645e-05	0.000349385	224.2	1481.1	3314.2	655.2	369
BC028012	PRAM1	PML-RARA regulated adaptor molecule 1	0.000101117	0.00064832	4714.9	118.3	67.4	5681.4	1468.5
AJ011415	PLXNB1	plexin B1	0.00865972	0.0133	207.3	2505.8	1435	146.9	671.9
AK126101	PLXNA1	plexin A1	0.000491811	0.00175928	64.7	1550	670.6	79.5	185.6
NM_003311	PHLDA2	pleckstrin homology-like domain, family A, member 2	3.59973e-05	0.00034521	49.8	1342.6	1165.2	132.5	192
BC018929	PHLDA1	pleckstrin homology-like domain, family A, member 1	5.77174e-07	2.68881e-05	193.5	34997.1	18496.6	661.1	549.4
BC029822	PDGFB	platelet-derived growth factor beta polypeptide (simian sarcoma viral (v-sis) oncogene homolog)	0.0333293	0.0372025	330.3	80.4	626	199.9	778.5
NM_002608	PDGFB	platelet-derived growth factor beta polypeptide (simian sarcoma viral (v-sis) oncogene homolog)	0.0147456	0.0200157	569.9	127.7	968.9	173	801.5
S52624	PTAFR	platelet-activating factor receptor	2.1199e-05	0.000249204	2029.4	74.4	69.7	5389.7	1375.5
NM_000952	PTAFR	platelet-activating factor receptor	1.20862e-05	0.000175987	3111.9	84.9	120.9	6411.2	2236.4
NM_002619	PF4	platelet factor 4	0.000561492	0.00192405	3625.6	353.4	243.5	4138	2693
BC093965	PF4	platelet factor 4	0.000370924	0.00146719	1978.9	206.8	207.1	3915.6	3570.1
NM_002658	PLAU	plasminogen activator, urokinase	0.000110616	0.000689117	49.9	4859.3	2927.4	328.2	127.4
NM_000930	PLAT	plasminogen activator, tissue	6.18562e-06	0.000116891	106.1	5440	2675.7	202	197.8
AF338109	MGC29506	plasma cell-induced ER protein 1	6.57471e-05	0.000500552	1593.5	89.5	74	2075.3	820.9
NM_016619	PLAC8	placenta-specific 8	6.89866e-05	0.000513801	8927.3	165.6	296.8	9566	3910.2
BC012205	PLAC8	placenta-specific 8	2.24503e-05	0.000258372	11171.5	298.5	404.5	7704	4653.7
NM_182832	PLAC4	placenta-specific 4	5.87715e-06	0.000113332	439.7	88	67.3	342.6	1400.4
BC001422	PGF	placental growth factor	1.30208e-05	0.000184167	66.8	912.2	7832.5	92.1	223.3
NM_175085	GART	phosphoribosylglycinamide formyltransferase, phosphoribosylglycinamide synthetase, phosphoribosylaminoimidazole synthetase	1.73708e-05	0.000220351	200.9	794.4	819.6	297.3	132
NM_000819	GART	phosphoribosylglycinamide formyltransferase, phosphoribosylglycinamide synthetase, phosphoribosylaminoimidazole synthetase	2.32714e-06	6.4469e-05	193	550.2	749.2	209.3	97.6
BC002426	PEA15	phosphoprotein enriched in astrocytes 15	0.000141268	0.00080142	828.9	9647	6247.5	1793.1	1025.6
NM_006227	PLTP	phospholipid transfer protein	5.21962e-06	0.000104535	115.8	10841.9	4091.3	167.4	258.4
AK130831	PLCB2	phospholipase C, beta 2	2.03599e-07	1.34596e-05	909	69.7	119.9	2068.1	2566.5
BC042674	PLB1	phospholipase B1	0.0021456	0.00477378	274.2	66.4	56.1	1001	250.1
BX537414	PDE6G	phosphodiesterase 6G, cGMP-specific, rod, gamma	0.000441793	0.00164295	1700.5	301.8	451.2	3308	2080.3
NM_005028	PIP4K2A	phosphatidylinositol-5-phosphate 4-kinase, type II, alpha	0.0325622	0.0365629	786.5	152.7	159.9	1144.3	255.5
NM_003712	PPAP2C	phosphatidic acid phosphatase type 2C	0.000131639	0.000768983	83.2	1352.5	1096.3	71.7	178
BC000351	PCYT2	phosphate cytidylyltransferase 2, ethanolamine	0.000898241	0.00263364	211.8	2412.5	1504.2	285.9	426.8
NM_006117	PECI	peroxisomal D3,D2-enoyl-CoA isomerase	3.20848e-06	7.77816e-05	558.2	3262.4	3156.7	526.5	157.4
NM_006406	PRDX4	peroxiredoxin 4	6.14479e-06	0.000116558	545.7	2460.5	2857	646.8	104.5
BC016770	PRDX4	peroxiredoxin 4	5.52969e-06	0.000108864	400.1	2444.4	2642.3	519.7	101
BC003609	PRDX4	peroxiredoxin 4	3.45012e-06	8.09261e-05	724.2	3077.4	3680.2	562.8	213.9
BC007107	PRDX4	peroxiredoxin 4	7.48262e-07	3.13241e-05	406.7	2097	2398.5	482.1	79.4
NM_002574	PRDX1	peroxiredoxin 1	1.88026e-06	5.58702e-05	2996.9	8954.2	11569.3	2853.1	650.4
BC028207	PER1	period homolog 1 (Drosophila)	2.34806e-06	6.48103e-05	932.9	119.9	116.3	1305.5	1153.6
NM_000943	PPIC	peptidylprolyl isomerase C (cyclophilin C)	2.97616e-05	0.000306158	126	2171	1496.1	80.7	172.1
BC002678	PPIC	peptidylprolyl isomerase C (cyclophilin C)	1.75746e-05	0.000221728	141.7	1931.7	1444.3	92.4	153.5
NM_020393	PGLYRP4	peptidoglycan recognition protein 4	0.000171983	0.000904509	235.3	29.4	62.4	341	872.9
BC101845	PGLYRP1	peptidoglycan recognition protein 1	0.000304399	0.00129571	210.9	42.9	83.1	590.3	825.9
BC010952	PI3	peptidase inhibitor 3, skin-derived	0.000691234	0.00220657	228.3	56.8	68.4	1044.6	605.9
NM_001001991	PAMR1	peptidase domain containing associated with muscle regeneration 1	0.027526	0.032206	189	23194.9	377.3	154.9	585.9
NM_002852	PTX3	pentraxin 3, long	2.17946e-07	1.4124e-05	456.6	5371.5	9711.3	351.4	275.7
BC012303	PDZK1IP1	PDZK1 interacting protein 1	0.00037036	0.00146554	778	156.9	132.5	5261.8	3341.7
NM_005764	PDZK1IP1	PDZK1 interacting protein 1	2.36861e-05	0.000266887	855.4	72.1	93	6770.9	3714.2
NM_032512	PDZD4	PDZ domain containing 4	0.0013964	0.00356173	96.5	51.3	53.7	222.7	225.1
NM_005451	PDLIM7	PDZ and LIM domain 7 (enigma)	3.17367e-05	0.000317694	741.4	6274	6093.2	2111.3	446.2
BC014535	PARVA	parvin, alpha	0.000201718	0.000999835	70.6	4998.7	3430.6	97.4	357.9
NM_022572	PNKD	paroxysmal nonkinesigenic dyskinesia	0.0135226	0.0187326	6058.1	992.3	1502.9	9104.9	3747
NM_015488	PNKD	paroxysmal nonkinesigenic dyskinesia	0.0240572	0.0290426	5579.7	1033.3	1432.4	7697.7	2838.8
NM_001018161	PON2	paraoxonase 2	4.3836e-07	2.23943e-05	314.8	2829.7	3298.5	318.9	93
NM_000305	PON2	paraoxonase 2	2.21585e-06	6.25943e-05	333.2	2630.4	3356.1	407.1	120.2
NM_006029	PNMA1	paraneoplastic antigen MA1	4.29782e-06	9.20032e-05	251.3	876.2	1311.9	293	95.5
NM_147150	PALM2-AKAP2	PALM2-AKAP2 readthrough	1.24424e-06	4.36077e-05	246.9	2624.7	2135.6	216.3	93.7
AB023209	PALLD	palladin, cytoskeletal associated protein	0.000152197	0.000837558	222.2	6311	1192.2	126.2	76.3
NM_002653	PITX1	paired-like homeodomain 1	0.0330662	0.0369923	99.6	3200.9	261.9	268.6	365.4
BC017199	PHOX2B	paired-like homeobox 2b	2.51992e-05	0.000277402	490.7	54.1	83.1	308.2	2042.8
NM_005169	PHOX2A	paired-like homeobox 2a	2.79058e-05	0.00029523	368	39.6	70.5	179.5	800.6
NM_178272	PILRA	paired immunoglobin-like type 2 receptor alpha	1.38584e-07	1.05216e-05	13781.5	37.8	49	25941.5	7313.6
NM_000280	PAX6	paired box 6	1.11453e-05	0.000167297	1004.1	79.7	139.5	752.1	3385.5
NM_001014440	ODF3B	outer dense fiber of sperm tails 3B	6.06412e-06	0.000115609	1430.9	54.5	75.9	1558.8	1124.6
NM_053280	ODF3	outer dense fiber of sperm tails 3	0.000238717	0.0011121	287.5	88.4	104.8	295	711.4
NM_130771	OSCAR	osteoclast associated, immunoglobulin-like receptor	0.000165775	0.000883971	707.4	92.4	111	1209.9	741
AK091111	OSCAR	osteoclast associated, immunoglobulin-like receptor	1.27053e-05	0.000181322	1102.1	83.9	81.4	2018.4	808.1
NM_021728	OTX2	orthodenticle homeobox 2	0.000284049	0.00123401	381	113.7	86	372.5	1018.1
NM_000608	ORM2	orosomucoid 2	3.26315e-07	1.82138e-05	318.9	68.2	57.2	1320.2	1392.6
BC104818	ORM1	orosomucoid 1	3.68926e-05	0.00035034	297.5	58.1	51.2	1379.6	574
NM_004498	ONECUT1	one cut homeobox 1	0.000412583	0.00156915	451.4	69.3	113.5	174.8	854.2
NM_020530	OSM	oncostatin M	0.000261114	0.00117256	462.4	130.2	93.4	393.9	618.7
NM_001005211	OR9I1	olfactory receptor, family 9, subfamily I, member 1	3.86245e-06	8.62357e-05	622.8	75.9	63.7	367.3	1447.3
NM_001005203	OR8S1	olfactory receptor, family 8, subfamily S, member 1	0.000330105	0.00136084	341.7	92.4	119.7	481.5	1337.5
NM_001005202	OR8K3	olfactory receptor, family 8, subfamily K, member 3	3.50841e-05	0.000339042	256.5	48.4	55.1	138.9	1378
NM_001002905	OR8G1	olfactory receptor, family 8, subfamily G, member 1	5.20263e-07	2.48912e-05	1981.3	401.5	230.2	685.5	3873.4
NM_001005194	OR8A1	olfactory receptor, family 8, subfamily A, member 1	1.61189e-05	0.000210021	658.5	65.2	68.8	365.7	1639.6
BC014374	OR7E91P	olfactory receptor, family 7, subfamily E, member 91 pseudogene	8.64247e-05	0.000587224	559.2	60.9	76.6	335.5	2235.2
AK055955	OR7E5P	olfactory receptor, family 7, subfamily E, member 5 pseudogene	1.91776e-05	0.000235331	702.7	86.4	113.4	294.4	2037
BC104809	OR7A5	olfactory receptor, family 7, subfamily A, member 5	1.502e-05	0.000201245	601.9	96	80.6	249.9	1675.4
NM_001001968	OR6S1	olfactory receptor, family 6, subfamily S, member 1	1.31754e-05	0.000185484	710.6	95.1	120.4	582.1	2582
NM_001005179	OR56A4	olfactory receptor, family 56, subfamily A, member 4	2.91701e-06	7.40915e-05	1036.8	59.1	94.8	344.5	1969.8
NM_001001917	OR56A1	olfactory receptor, family 56, subfamily A, member 1	6.72831e-05	0.000506615	536.8	70.8	60.9	321.5	1653.7
NM_001005173	OR52L1	olfactory receptor, family 52, subfamily L, member 1	0.000170694	0.000900715	248.1	31.3	57.7	200.6	1125.7
NM_001005171	OR52K1	olfactory receptor, family 52, subfamily K, member 1	2.96215e-05	0.00030519	993	250.7	138.4	332.9	1152.1
NM_001004751	OR51D1	olfactory receptor, family 51, subfamily D, member 1	6.43129e-06	0.000119806	386.3	52.4	54.8	263.9	1391.1
NM_001001923	OR5C1	olfactory receptor, family 5, subfamily C, member 1	0.000234266	0.00109882	433.4	99.3	140.7	638.3	2684.4
NM_172194	OR4Q3	olfactory receptor, family 4, subfamily Q, member 3	4.59968e-05	0.000399651	906.6	25.3	53.8	412.8	1470.9
NM_001005241	OR4N4	olfactory receptor, family 4, subfamily N, member 4	3.01584e-05	0.000308725	894.2	55.8	50.2	226.4	2058.1
NM_001004723	OR4N2	olfactory receptor, family 4, subfamily N, member 2	0.00062798	0.00207242	859.7	78.1	82.8	341.3	2479.3
NM_001004719	OR4M2	olfactory receptor, family 4, subfamily M, member 2	0.000337343	0.00138006	961.4	51.8	63	259.2	2249.6
NM_001005500	OR4M1	olfactory receptor, family 4, subfamily M, member 1	0.000279005	0.00122145	951.2	38.3	67.3	325.2	2066.7
NM_001005221	OR4F29	olfactory receptor, family 4, subfamily F, member 29	5.49722e-06	0.000108508	1117	65.6	48.4	273.8	1931.6
NM_012374	OR4D1	olfactory receptor, family 4, subfamily D, member 1	0.000912461	0.0026611	306.4	51.2	62.1	190.6	949.5
NM_001004703	OR4C46	olfactory receptor, family 4, subfamily C, member 46	5.20387e-08	5.56205e-06	2994.5	358.3	190	937.9	6098.3
NM_001004697	OR2T5	olfactory receptor, family 2, subfamily T, member 5	2.8347e-06	7.29016e-05	773.2	74.4	67.5	454.8	1981.5
NM_001001827	OR2T35	olfactory receptor, family 2, subfamily T, member 35	1.58441e-05	0.000207944	389.7	43.8	56.7	180.4	1526.8
NM_001004694	OR2T29	olfactory receptor, family 2, subfamily T, member 29	3.493e-05	0.000337877	522	55.8	69.3	340.1	1918.6
NM_001001964	OR2T11	olfactory receptor, family 2, subfamily T, member 11	0.00112236	0.00306285	264.9	46.3	78.1	193.4	877
BC104869	OR2S2	olfactory receptor, family 2, subfamily S, member 2	0.000304682	0.00129606	243.4	66.4	78.7	212	694.4
NM_001004690	OR2M5	olfactory receptor, family 2, subfamily M, member 5	0.000107661	0.000677172	609.1	79.4	68.5	210.6	1571.7
NM_001004689	OR2M3	olfactory receptor, family 2, subfamily M, member 3	0.000229655	0.00108632	739.8	35.4	76.9	214.1	1771.9
NM_001004688	OR2M2	olfactory receptor, family 2, subfamily M, member 2	1.35391e-05	0.00018849	666	54.4	72.2	245.6	1430.7
NM_007160	OR2H2	olfactory receptor, family 2, subfamily H, member 2	6.0798e-05	0.000477098	493.2	66.9	95.1	276.3	1054.6
BC069146	OR2H2	olfactory receptor, family 2, subfamily H, member 2	6.28575e-07	2.80264e-05	888.4	141.6	85.2	426.1	1884.2
NM_012369	OR2F1	olfactory receptor, family 2, subfamily F, member 1	3.6012e-05	0.000345227	464.3	81.2	56.9	348.8	1139
NM_001005285	OR2AT4	olfactory receptor, family 2, subfamily AT, member 4	2.46466e-05	0.000273417	410	77.4	86.8	334.7	1195.9
NM_001004485	OR13F1	olfactory receptor, family 13, subfamily F, member 1	1.40554e-07	1.05977e-05	796.9	46.1	81.6	253.3	1829.7
NM_001005503	OR11G2	olfactory receptor, family 11, subfamily G, member 2	0.000640759	0.00210233	508.1	57.2	82.5	314.5	1652.9
NM_001004466	OR10H5	olfactory receptor, family 10, subfamily H, member 5	4.25735e-05	0.000382819	929.5	120	144.4	666.8	3694
NM_013938	OR10H3	olfactory receptor, family 10, subfamily H, member 3	2.73538e-05	0.000292054	844.7	97.8	107.8	281.6	2038.2
NM_013939	OR10H2	olfactory receptor, family 10, subfamily H, member 2	8.35951e-05	0.000576313	405.7	52.5	77.8	446.5	2023.2
BC112178	OR10H2	olfactory receptor, family 10, subfamily H, member 2	6.2806e-05	0.000486531	685.2	109.6	131.9	285	1976.9
NM_013940	OR10H1	olfactory receptor, family 10, subfamily H, member 1	1.44223e-05	0.000195901	906	86.8	110.5	873.3	3595.9
NM_001004463	OR10G7	olfactory receptor, family 10, subfamily G, member 7	0.000112214	0.000696075	577.9	40.4	71.6	201.6	1185.9
NM_001004713	OR1I1	olfactory receptor, family 1, subfamily I, member 1	1.14746e-06	4.14199e-05	779.6	103.2	60.5	490.8	1931.8
NM_003553	OR1E1	olfactory receptor, family 1, subfamily E, member 1	5.03651e-06	0.000101868	773.9	114	84.2	294.2	1649.2
NM_015441	OLFML2B	olfactomedin-like 2B	0.00674443	0.0110158	174.1	1690.4	263	527.1	1031.9
AJ251027	OBP2B	odorant binding protein 2B	0.0029624	0.00601602	159.4	78.8	111.7	297.8	686.5
BC098340	OBP2B	odorant binding protein 2B	2.05696e-05	0.000244572	443.7	62.5	76.1	297.1	1220.6
NM_000276	OCRL	oculocerebrorenal syndrome of Lowe	5.88072e-06	0.000113332	121.3	641.6	627.9	156.5	81.1
NM_001014446	OCIAD2	OCIA domain containing 2	5.2864e-05	0.000435447	415.8	1027.4	1179.4	261.8	103.9
AK023854	OBSL1	obscurin-like 1	0.0171417	0.0224512	141.8	353.1	146.9	84.4	296.7
BC098118	OBSCN	obscurin, cytoskeletal calmodulin and titin-interacting RhoGEF	0.000113703	0.000701438	257.8	61.6	77	265.1	1022.6
NM_198038	NUDT9	nudix (nucleoside diphosphate linked moiety X)-type motif 9	2.24318e-05	0.000258257	323.7	643	795.9	138.1	169.5
NM_024047	NUDT9	nudix (nucleoside diphosphate linked moiety X)-type motif 9	2.64616e-05	0.000286281	164.5	685.9	695.6	194.1	73.7
BC012069	NUDT4	nudix (nucleoside diphosphate linked moiety X)-type motif 4	2.3615e-05	0.000266285	546.7	1426.9	2451.3	534.5	187.3
NM_022463	NXN	nucleoredoxin	0.00167285	0.00402308	129	5691.1	3055	237.8	623
BC009288	NR4A2	nuclear receptor subfamily 4, group A, member 2	0.000213	0.00103499	2586.3	429.5	149.2	1590.1	1009.6
NM_006186	NR4A2	nuclear receptor subfamily 4, group A, member 2	8.93768e-05	0.000597981	2539.4	297.6	195.6	1765.9	1313.4
BC106083	NR2F2	nuclear receptor subfamily 2, group F, member 2	2.0178e-06	5.8968e-05	81.6	8089	11685.7	126.9	138.1
BC014664	NR2F2	nuclear receptor subfamily 2, group F, member 2	3.8916e-07	2.06508e-05	67.6	13158.5	13947.3	187.6	219.9
NM_016346	NR2E3	nuclear receptor subfamily 2, group E, member 3	6.59393e-06	0.000121649	508.9	92.3	74.8	291	1429.7
NM_001005474	NFKBIZ	nuclear factor of kappa light polypeptide gene enhancer in B-cells inhibitor, zeta	0.0265352	0.0313183	957.3	74.4	123	568	171.9
AK091782	NFKBIZ	nuclear factor of kappa light polypeptide gene enhancer in B-cells inhibitor, zeta	0.00110653	0.00303172	3727	316.4	297.1	1896.6	1042.1
BC006273	NFKBID	nuclear factor of kappa light polypeptide gene enhancer in B-cells inhibitor, delta	0.00079112	0.00241813	595.6	145	189.8	1640.8	760.1
NM_139239	NFKBID	nuclear factor of kappa light polypeptide gene enhancer in B-cells inhibitor, delta	0.000466855	0.0017004	559.6	190.8	187.4	1274.4	685.4
NM_020529	NFKBIA	nuclear factor of kappa light polypeptide gene enhancer in B-cells inhibitor, alpha	0.000174369	0.000911833	30294.8	2288.3	2049.6	19418.2	12604.7
BX648416	NFIB	nuclear factor I/B	9.39706e-06	0.000151545	153.2	1192	2067.8	167.6	214.4
U70862	NFIB	nuclear factor I/B	4.41541e-06	9.3854e-05	61.6	949.3	1388	91.2	100.6
L24123	NFE2L1	nuclear factor (erythroid-derived 2)-like 1	1.6574e-05	0.000214035	924.1	8440.4	7819.9	2127.7	1396.6
NM_006163	NFE2	nuclear factor (erythroid-derived 2), 45kDa	0.000326087	0.00134885	2815.1	111.1	75.4	5972.5	1124.2
BC005044	NFE2	nuclear factor (erythroid-derived 2), 45kDa	0.000282672	0.00123	2718	98.1	83.2	5826.3	1169.2
NM_030952	NUAK2	NUAK family, SNF1-like kinase, 2	0.000859053	0.00255575	574.5	248.5	161.3	1710.4	802.3
NM_001013727	NCRNA00268	non-protein coding RNA 268	0.000108613	0.000680318	2788.6	490.1	269.3	986.1	7595.4
BC111539	NCRNA00175	non-protein coding RNA 175	0.000325644	0.00134876	131.3	69.2	61.8	491.7	1457.2
NM_002512	NME2	non-metastatic cells 2, protein (NM23B) expressed in	1.02254e-05	0.00015895	2065.6	7149.7	6632.6	1617.6	453.6
BC107894	NME1-NME2	NME1-NME2 readthrough	6.46093e-06	0.000120135	2289.3	5784.5	6559	1598.6	578.7
AF410477	NLRP3	NLR family, pyrin domain containing 3	0.00461134	0.00830536	642.7	100.3	56	1039	184.7
AY422168	NLRP3	NLR family, pyrin domain containing 3	0.000869917	0.00257793	1491.1	155.1	120.2	1503.5	638.7
AF054176	NLRP3	NLR family, pyrin domain containing 3	0.000563709	0.00192841	1452	180.7	83.9	2097.8	612.6
AY116204	NLRP12	NLR family, pyrin domain containing 12	0.0200121	0.0252386	871	69.3	88.1	1365.1	257
NM_033297	NLRP12	NLR family, pyrin domain containing 12	0.011831	0.0169028	1162.4	44.4	102.5	1479.3	389.5
NM_144687	NLRP12	NLR family, pyrin domain containing 12	0.0111339	0.0161371	1094.7	91.6	96.6	1652.8	449
AY116205	NLRP12	NLR family, pyrin domain containing 12	0.00997407	0.0148039	338.9	41	65.9	684.8	197.6
AK095460	NLRP12	NLR family, pyrin domain containing 12	0.00909612	0.0137793	660.6	81	89.8	1099.3	289.1
NM_014397	NEK6	NIMA (never in mitosis gene a)-related kinase 6	0.000116953	0.000714881	80.7	1021.8	736.8	200.9	87.1
BC045606	NID1	nidogen 1	0.000573924	0.00195266	240.2	1298.9	1594.9	274.9	149.6
NM_006169	NNMT	nicotinamide N-methyltransferase	1.73921e-05	0.000220351	84.3	2814.4	2085.3	111.9	153.1
NM_145912	NFAM1	NFAT activating protein with ITAM motif 1	1.75602e-07	1.21464e-05	10087.5	511.2	577.2	16821.5	13375.3
NM_000631	NCF4	neutrophil cytosolic factor 4, 40kDa	2.51254e-06	6.75563e-05	2315.9	50.8	64.1	3780.5	1431.8
NM_000433	NCF2	neutrophil cytosolic factor 2	8.44833e-05	0.000579706	5031.1	102.3	87.8	6743.9	2317.9
BC001606	NCF2	neutrophil cytosolic factor 2	3.81739e-05	0.000358523	5168.5	89.5	88.2	5033.8	1988.9
NM_201264	NRP2	neuropilin 2	4.40949e-06	9.38192e-05	150.5	1985.4	1919.2	110.9	164
NM_001024628	NRP1	neuropilin 1	9.47862e-06	0.000152212	414.1	6319.3	5003.7	425.5	757.8
NM_001024629	NRP1	neuropilin 1	2.06869e-06	5.98968e-05	181.5	9938.3	6068	174.4	305.6
NM_003873	NRP1	neuropilin 1	7.01999e-09	1.25201e-06	266.9	5324.3	5976	75.2	162
NM_022146	NPFFR1	neuropeptide FF receptor 1	0.000602464	0.00201586	188.1	61.9	51.8	197.4	777.6
U77970	NPAS2	neuronal PAS domain protein 2	3.08155e-05	0.000312328	121.5	786.4	1769.1	148.2	315.9
NM_020726	NLN	neurolysin (metallopeptidase M3 family)	2.35789e-06	6.49626e-05	137.4	549.3	823.9	249	93.6
NM_020999	NEUROG3	neurogenin 3	8.54042e-06	0.000142479	1711.7	228.6	197.9	639.5	2991.9
NM_006160	NEUROD2	neurogenic differentiation 2	9.38104e-05	0.000619395	408.8	105.2	87.1	523.9	1152.8
NM_005380	NBL1	neuroblastoma, suppression of tumorigenicity 1	0.0012771	0.00334265	564	21439.5	8996.5	773.1	1464.1
NM_013961	NRG1	neuregulin 1	0.00303458	0.00612217	452.8	152.7	453.1	564.2	132.7
NM_006617	NES	nestin	8.06416e-05	0.000564604	92.4	12061.2	8576.1	155.8	428.9
NM_014380	NGFRAP1	nerve growth factor receptor (TNFRSF16) associated protein 1	5.39644e-07	2.55678e-05	559.9	9258.4	6227.9	855.3	306.8
BC003190	NGFRAP1	nerve growth factor receptor (TNFRSF16) associated protein 1	1.74917e-07	1.21464e-05	314.4	6321.5	5693	696.3	184.3
NM_016250	NDRG2	NDRG family member 2	9.79906e-05	0.00063599	217.7	57.2	81.5	318.2	517.9
NM_001543	NDST1	N-deacetylase/N-sulfotransferase (heparan glucosaminyl) 1	0.000129848	0.000762615	102.9	790.9	963.6	146.8	234.9
NM_005337	NCKAP1L	NCK-associated protein 1-like	8.21214e-08	7.59271e-06	3364.2	68.6	68.7	3254.5	1936.7
NM_147130	NCR3	natural cytotoxicity triggering receptor 3	7.71767e-06	0.00013457	1338.2	100	124.9	941.3	1622.2
AJ006121	NCR1	natural cytotoxicity triggering receptor 1	0.00297758	0.00603911	401.3	43.1	82.1	642.4	241
NM_004851	NAPSA	napsin A aspartic peptidase	1.14523e-05	0.000170629	1638.3	88.3	98.2	2348.4	1614.3
NM_024865	NANOG	Nanog homeobox	1.42266e-05	0.000194734	293.3	60.7	67.8	209.8	624
NM_004552	NDUFS5	NADH dehydrogenase (ubiquinone) Fe-S protein 5, 15kDa (NADH-coenzyme Q reductase)	1.05434e-05	0.000161397	868.7	2571.1	2203.6	605.7	179.4
NM_002495	NDUFS4	NADH dehydrogenase (ubiquinone) Fe-S protein 4, 18kDa (NADH-coenzyme Q reductase)	0.000230855	0.00108944	156.2	577.3	561.5	154.6	80
BC001016	NDUFA8	NADH dehydrogenase (ubiquinone) 1 alpha subcomplex, 8, 19kDa	9.87632e-05	0.000638803	213.7	577.5	731.5	153.1	78.2
BC007659	NQO1	NAD(P)H dehydrogenase, quinone 1	0.000146068	0.00081591	126.9	4261.4	4506.6	252	290.1
NM_015922	NSDHL	NAD(P) dependent steroid dehydrogenase-like	7.84405e-06	0.000135656	481.1	2362.2	2910.9	1050.4	288.7
AK025211	ASAH1	N-acylsphingosine amidohydrolase (acid ceramidase) 1	0.0025899	0.00546999	444	81.1	69.3	716.5	242.4
BC058003	NPL	N-acetylneuraminate pyruvate lyase (dihydrodipicolinate synthase)	0.00894827	0.0136176	281.3	63.1	75.4	741	199
NM_030769	NPL	N-acetylneuraminate pyruvate lyase (dihydrodipicolinate synthase)	0.00685163	0.0111473	497.6	64.8	77.9	725.9	203
BC042003	NPL	N-acetylneuraminate pyruvate lyase (dihydrodipicolinate synthase)	0.00265329	0.00556642	401	66.8	65.9	598	207.3
BC035293	MX2	myxovirus (influenza virus) resistance 2 (mouse)	1.12773e-05	0.000169024	5302.2	114.8	65.6	3541.1	1794.2
NM_002463	MX2	myxovirus (influenza virus) resistance 2 (mouse)	2.80501e-08	3.47925e-06	10977.4	208.2	98.2	9842.1	5479.8
NM_002462	MX1	myxovirus (influenza virus) resistance 1, interferon-inducible protein p78 (mouse)	0.00222934	0.00491116	1192.6	163.3	62.2	834.6	343.6
BC041632	MTMR9L	myotubularin related protein 9-like, pseudogene	0.0142082	0.0194526	181.8	980.6	780.1	128.7	380.1
NM_001002841	MYL4	myosin, light chain 4, alkali; atrial, embryonic	0.0358925	0.0392869	64.1	105.2	242	874.8	362.2
NM_024729	MYH14	myosin, heavy chain 14, non-muscle	2.01014e-06	5.89276e-05	414.9	93.1	79.2	457.4	1379.6
BC035615	MYO7B	myosin VIIB	0.000138094	0.000791735	220	120.6	98.1	580	1192.5
NM_015194	MYO1D	myosin ID	5.28851e-06	0.000105424	167.7	2862.1	3113.9	279.1	386.7
NM_033375	MYO1C	myosin IC	2.82232e-09	6.49812e-07	686.4	26578	20906.8	1590.8	822.8
AK022489	MYO1B	myosin IB	0.000157395	0.000854577	107	2276.9	1154.6	181.4	131.7
NM_013451	MYOF	myoferlin	3.77738e-06	8.50144e-05	989.7	8962.7	9228.1	1142.2	415.1
X04876	MPO	myeloperoxidase	0.00110037	0.00302	700.3	116.4	119.5	1089.5	663.5
NM_002468	MYD88	myeloid differentiation primary response gene (88)	0.0050882	0.00894456	6904.6	2289.4	1856.1	11629.4	5049
NM_002432	MNDA	myeloid cell nuclear differentiation antigen	7.5797e-05	0.000544031	4580.9	88.2	52.6	3200.2	881.6
NM_003953	MPZL1	myelin protein zero-like 1	1.68734e-06	5.24079e-05	179.8	1924.5	1656.4	408.4	119.2
NM_001025100	MBP	myelin basic protein	0.0120088	0.0171057	1189.5	114.9	89.5	702.9	216.5
BC065248	MBP	myelin basic protein	6.91674e-05	0.000514505	7921.3	901.4	499.8	5131.4	3842.7
AK123433	MBP	myelin basic protein	1.66592e-05	0.000214676	199.3	57.9	66.9	308.6	581.9
BC009279	MCC	mutated in colorectal cancers	0.000498886	0.00177741	113.1	1416.3	760.7	109.1	288.4
NM_152291	MUC7	mucin 7, secreted	3.93165e-05	0.000364707	530.3	81.2	86.6	444.8	2157.8
AY358415	MUC21	mucin 21, cell surface associated	5.94473e-06	0.000114055	1921.9	166.1	125.3	1711.4	9381
BC107478	MUC21	mucin 21, cell surface associated	4.85541e-06	9.96236e-05	1440.6	110.3	115.9	1058.5	5720.1
NM_012286	MORF4L2	mortality factor 4 like 2	2.68326e-05	0.000288328	1179.1	3611.9	4058.7	967.8	286.1
BC006230	MGLL	monoglyceride lipase	5.57553e-05	0.000451442	284.7	7912.2	5527.1	1120.8	361.6
AY172950	MGLL	monoglyceride lipase	4.0371e-05	0.000370375	349.7	9448.4	5732.1	1366.6	382.6
CR619928	MAP3K8	mitogen-activated protein kinase kinase kinase 8	0.00097136	0.00277383	1790.8	343.8	126.5	1184.5	516.4
NM_139021	MAPK15	mitogen-activated protein kinase 15	0.000251305	0.00114697	141.5	82.8	91	636.6	3049.1
CR456515	MAPK12	mitogen-activated protein kinase 12	0.00403886	0.00753464	56.1	4619.3	5747.5	346	1176.9
NM_022061	MRPL17	mitochondrial ribosomal protein L17	4.67826e-05	0.000404264	416.2	1744.1	2104.2	329.2	129.4
BC009190	MRPL13	mitochondrial ribosomal protein L13	7.00306e-05	0.000518494	213.5	615.8	624.8	193.5	62.6
NM_033412	MCART1	mitochondrial carrier triple repeat 1	4.16173e-06	8.98135e-05	349.7	83.8	88.4	256.7	1243.4
NM_005914	MCM4	minichromosome maintenance complex component 4	1.44038e-05	0.000195901	189.6	864.4	1335.7	401.7	155.1
BC003610	MFGE8	milk fat globule-EGF factor 8 protein	0.000356227	0.00142791	490.9	24529.8	7366.9	798.4	931.2
NM_005928	MFGE8	milk fat globule-EGF factor 8 protein	3.55146e-05	0.00034191	385.4	26769	8004.4	1080.9	597.8
NM_002391	MDK	midkine (neurite growth-promoting factor 2)	0.000184772	0.000944804	222.4	13624.2	13276.6	1042.8	1494.5
BC011704	MDK	midkine (neurite growth-promoting factor 2)	8.81076e-05	0.000592515	214	15986.3	13725.2	956.6	1385.8
NM_001012333	MDK	midkine (neurite growth-promoting factor 2)	5.49169e-05	0.000446761	220.5	15849.4	14509.5	890.9	1152.7
NM_001012334	MDK	midkine (neurite growth-promoting factor 2)	2.51613e-05	0.000277188	297.9	15422.2	14535.1	1105	1479.9
NM_022818	MAP1LC3B	microtubule-associated protein 1 light chain 3 beta	0.000666496	0.00215453	318.7	935.4	827.7	222.3	84
BC009107	MASTL	microtubule associated serine/threonine kinase-like	0.000239655	0.00111469	158.8	512.7	550.9	128.4	83.7
NM_004528	MGST3	microsomal glutathione S-transferase 3	1.7733e-05	0.000222838	690.9	4706.2	3781.2	1260	254.5
NM_002403	MFAP2	microfibrillar-associated protein 2	0.000158698	0.000859998	513	12046.4	10083.4	500.8	1664.8
NM_017459	MFAP2	microfibrillar-associated protein 2	0.000114365	0.000703198	256.3	7684.4	6054.3	324.1	961.4
AL833704	MICALL2	MICAL-like 2	0.00121365	0.00322807	89	1509.5	1317.1	149	394
NM_000431	MVK	mevalonate kinase	2.78054e-05	0.000294931	262	3385.7	2154	597.9	354.2
BC016282	MUT	methylmalonyl CoA mutase	0.000345476	0.00140091	356.2	966.9	806.8	164.4	103.4
NM_000255	MUT	methylmalonyl CoA mutase	0.000158963	0.000860816	348.2	1330.7	912.4	174.6	126.6
NM_001031679	MSRB3	methionine sulfoxide reductase B3	5.94266e-05	0.000470248	180.2	697.4	614.9	69.6	124.2
NM_005953	MT2A	metallothionein 2A	0.00510019	0.00895936	2126.8	6195	10159	5696.8	2318.1
NM_176870	MT1M	metallothionein 1M	0.0140535	0.0192864	185.3	1604.2	1208.9	304.7	414.8
BC020673	MS4A7	membrane-spanning 4-domains, subfamily A, member 7	0.00580548	0.00985376	1303.9	52.8	42.3	1316	177.1
NM_021201	MS4A7	membrane-spanning 4-domains, subfamily A, member 7	0.000915045	0.00266528	2036.1	33.2	72.1	1912.2	642.6
NM_139249	MS4A6E	membrane-spanning 4-domains, subfamily A, member 6E	0.00079874	0.00243412	1110.5	83.4	88.2	365.4	422.7
BC022854	MS4A6A	membrane-spanning 4-domains, subfamily A, member 6A	0.00016942	0.00089619	11293.7	36	120	16165.9	3617.9
NM_022349	MS4A6A	membrane-spanning 4-domains, subfamily A, member 6A	3.57387e-05	0.000343425	11472.4	43.2	104.5	15727	3891.9
NM_152851	MS4A6A	membrane-spanning 4-domains, subfamily A, member 6A	2.63477e-05	0.000285664	12809.9	63.4	94.9	15753.3	4056.2
NM_152852	MS4A6A	membrane-spanning 4-domains, subfamily A, member 6A	5.71011e-06	0.000111181	7799.6	61.6	68	11254.4	2546
NM_024021	MS4A4A	membrane-spanning 4-domains, subfamily A, member 4	0.00292708	0.00596559	1420.9	87.6	79.4	1592.4	374.4
NM_152717	MS4A15	membrane-spanning 4-domains, subfamily A, member 15	0.0015436	0.00380298	285.2	47.9	93.7	354.2	1190.6
BC098448	2011-03-04	membrane-associated ring finger (C3HC4) 4	9.09233e-05	0.000605773	330.6	1676.9	2622	295.8	657.3
NM_017923	2011-03-01	membrane-associated ring finger (C3HC4) 1	0.0135147	0.0187244	1193.7	47.2	66.1	569.5	193.8
NM_033467	MMEL1	membrane metallo-endopeptidase-like 1	3.11061e-05	0.000313853	95.9	539.5	773	177.3	166.1
BC029485	MFRP	membrane frizzled-related protein	0.000197828	0.000988631	316.3	4173.7	4416.6	193.2	830.2
AF401654	MAGI1	membrane associated guanylate kinase, WW and PDZ domain containing 1	0.000185096	0.000946071	109.3	913.7	867.4	67.6	199.7
NM_005959	MTNR1B	melatonin receptor 1B	1.31967e-05	0.00018561	495.4	80.1	91.2	1034.8	3809.8
BC056418	MCAM	melanoma cell adhesion molecule	6.51546e-05	0.000497297	129.4	962.6	11418	287.7	173.9
AB040529	MAGED4B	melanoma antigen family D, 4B	0.00229189	0.00500688	305.9	4553.2	2345.9	200.8	675.8
NM_014599	MAGED2	melanoma antigen family D, 2	3.83322e-05	0.000359369	1165.9	5418.4	4837	1424.3	519.1
AF172850	LOC51152	melanoma antigen	9.98331e-05	0.000642735	976.1	156.9	114.1	449.3	4380.1
BC045741	MEIS3	Meis homeobox 3	6.85197e-06	0.000124995	490.7	68.1	55.2	1309.2	1734.4
NM_001009813	MEIS3	Meis homeobox 3	0.0223811	0.0274938	130.4	2126.8	184.1	127.5	355.4
BC032248	MEI1	meiosis inhibitor 1	0.0034743	0.0067578	426.7	49.6	63.6	494.8	319.7
BC101537	MEFV	Mediterranean fever	5.38988e-06	0.000106879	3113.9	53.8	56.1	4763.9	2233
NM_005241	MECOM	MDS1 and EVI1 complex locus	2.90779e-05	0.000302637	211.7	602.8	875.2	89	255.1
BC069377	MXD1	MAX dimerization protein 1	0.00974707	0.0145367	689.5	398.3	195.4	1682.3	538.8
AK095966	MXRA8	matrix-remodelling associated 8	0.0193068	0.0245725	553.1	22563.7	656.3	236.8	1346.2
NM_032348	MXRA8	matrix-remodelling associated 8	0.02878	0.0333342	390.7	17575.9	613.6	220.5	968.1
NM_001008529	MXRA7	matrix-remodelling associated 7	0.000359546	0.00143671	72.7	1296.6	959.4	140.7	274.7
NM_015419	MXRA5	matrix-remodelling associated 5	0.0183288	0.0236485	112.4	2124.3	151.5	81.2	296.7
NM_022468	MMP25	matrix metallopeptidase 25	9.68934e-07	3.70148e-05	999.9	121.6	164.2	2900	1575.6
BC002576	MMP2	matrix metallopeptidase 2 (gelatinase A, 72kDa gelatinase, 72kDa type IV collagenase)	6.77851e-07	2.95058e-05	69.9	42320.7	26976	165.9	178.8
BC055428	MMP15	matrix metallopeptidase 15 (membrane-inserted)	0.00331581	0.006533	69.4	669.8	701.9	118.3	279.8
NM_002428	MMP15	matrix metallopeptidase 15 (membrane-inserted)	0.00305794	0.00615694	68.3	554.5	720.8	105.6	278.3
BC064803	MMP14	matrix metallopeptidase 14 (membrane-inserted)	0.00024049	0.00111701	343.8	9038.3	5785.8	384.8	627.5
NM_004995	MMP14	matrix metallopeptidase 14 (membrane-inserted)	5.08362e-06	0.00010256	66.6	7932.6	6991.1	259.9	285.7
CR615599	MEG3	maternally expressed 3 (non-protein coding)	0.0137333	0.0189513	238.2	3197.5	1238.5	145.6	477.9
AK127864	MEG3	maternally expressed 3 (non-protein coding)	6.96654e-07	3.00562e-05	222.5	6891.1	5494.2	300.4	541.9
NM_018050	MANSC1	MANSC domain containing 1	1.75827e-07	1.21464e-05	113.7	1429.9	1684	450.9	258.1
NM_006039	MRC2	mannose receptor, C type 2	0.00569389	0.00971276	79	15034.4	2250.7	182.8	338.4
BC106945	MASP1	mannan-binding lectin serine peptidase 1 (C4/C2 activating component of Ra-reactive factor)	0.0200184	0.0252416	1023.7	8714.9	871.9	500.5	1738.8
AK126965	MDGA1	MAM domain containing glycosylphosphatidylinositol anchor 1	0.00271606	0.00566068	380.2	1702	214.2	525.6	2265.2
BC012106	HLA-DQB1	major histocompatibility complex, class II, DQ beta 1	1.08871e-05	0.000164816	2996.9	67.8	73.3	2417.4	1516.7
NM_002120	HLA-DOB	major histocompatibility complex, class II, DO beta	0.000207242	0.00101701	2084.2	105.5	89.3	1440.4	1247.1
NM_002118	HLA-DMB	major histocompatibility complex, class II, DM beta	2.17162e-05	0.000252626	4920.3	51.1	62.8	6194	1870.5
BC027175	HLA-DMB	major histocompatibility complex, class II, DM beta	7.66621e-06	0.000134034	9069.8	58.5	73.1	9892.2	3733.1
BC026279	HLA-DMA	major histocompatibility complex, class II, DM alpha	0.000144618	0.000810964	6268.8	1134.4	204.6	7303	2727.6
BC009260	HLA-F	major histocompatibility complex, class I, F	0.000836035	0.00251086	637.3	149	92.3	1194.4	398.6
AK125274	HLA-F	major histocompatibility complex, class I, F	0.000160843	0.000867022	1298.4	94.1	82.5	1808.3	636.7
AK125608	HLA-A	major histocompatibility complex, class I, A	2.25776e-08	3.01111e-06	14128.2	1151.8	839.5	10235.8	17703.9
NM_002318	LOXL2	lysyl oxidase-like 2	8.70131e-07	3.46455e-05	54.9	3665.4	5171.5	141.9	138.6
NM_002317	LOX	lysyl oxidase	1.16487e-05	0.000171857	73.8	5122.4	2355.7	159.9	95.6
NM_144634	LYZL4	lysozyme-like 4	1.34406e-05	0.000187928	278.5	60.9	48.7	193.3	878.4
NM_000239	LYZ	lysozyme	1.08811e-06	3.98722e-05	22040.1	82.4	50.5	15120.6	6353.4
NM_005561	LAMP1	lysosomal-associated membrane protein 1	0.000583216	0.00197336	429	7323.3	5079.4	1130.4	924.4
NM_014713	LAPTM4A	lysosomal protein transmembrane 4 alpha	3.2643e-05	0.000324037	678.1	4897.6	2787.6	840.1	246.9
NM_004720	LPAR2	lysophosphatidic acid receptor 2	3.9276e-06	8.69176e-05	1410.3	278.9	211.1	2924.8	1534.4
DQ123822	LTA	lymphotoxin alpha (TNF superfamily, member 1)	8.66391e-07	3.45422e-05	3237.3	506.7	432.4	1400.5	8909.3
NM_006152	LRMP	lymphoid-restricted membrane protein	0.0105069	0.0154121	670	56.4	55.1	732.7	197.4
BC052589	LAG3	lymphocyte-activation gene 3	4.37883e-05	0.000389213	368.8	93.9	122.2	1348.3	1516.2
NM_004271	LY86	lymphocyte antigen 86	0.000675345	0.00217404	2132.1	45.7	65.1	2241.7	454.4
BC034629	LYPD4	LY6/PLAUR domain containing 4	0.000238589	0.00111183	289.5	58.7	79.8	242.8	865
NM_177476	LYNX1	Ly6/neurotoxin 1	0.00482826	0.00860504	253	2196.4	286.7	560.3	1970.2
NM_002336	LRP6	low density lipoprotein receptor-related protein 6	0.000138429	0.000792778	223.5	1611.1	1301.2	201.1	399.6
NM_002335	LRP5	low density lipoprotein receptor-related protein 5	1.46738e-05	0.000198067	122.2	1262.3	1536.9	128.9	196.2
NM_000527	LDLR	low density lipoprotein receptor	0.000104624	0.00066473	639.4	9278.6	5717.2	958.4	565.2
NM_145727	LPAL2	lipoprotein, Lp(a)-like 2 pseudogene	3.2308e-05	0.000321916	999.7	52.6	98	434.8	1881.6
NM_005779	LHFPL2	lipoma HMGIC fusion partner-like 2	4.45506e-05	0.000392861	408.6	1319.2	1347.1	373.8	151.3
BC093893	LCN15	lipocalin 15	0.00131013	0.00340125	175.5	42.2	78.7	273.3	988.1
NM_032464	LAT2	linker for activation of T cells family, member 2	1.44662e-05	0.000196142	5302.8	130.4	160.6	7505.1	2745
NM_014146	LAT2	linker for activation of T cells family, member 2	6.53358e-06	0.00012103	8006.7	154.5	209.5	9311.8	4037
NM_001014987	LAT	linker for activation of T cells	0.000374185	0.00147598	3958.2	266.2	387.6	3444.7	2340.1
BC112120	LMX1B	LIM homeobox transcription factor 1, beta	0.000386722	0.00150577	103.8	42.4	49.3	203.3	921.6
BC103936	LHX6	LIM homeobox 6	0.0325637	0.0365632	148.9	49	468.1	121.6	533.4
NM_001290	LDB2	LIM domain binding 2	3.92139e-07	2.07724e-05	238.1	3955.2	5533	135.5	488
NM_002304	LFNG	LFNG O-fucosylpeptide 3-beta-N-acetylglucosaminyltransferase	0.026361	0.031159	1208.9	91.3	191	684.9	429.7
NM_019839	LTB4R2	leukotriene B4 receptor 2	8.52676e-05	0.00058284	673.8	192.4	304.9	1240.5	2298.8
NM_205837	LST1	leukocyte specific transcript 1	0.000197962	0.000989022	9649.8	105.9	195.4	6974.9	3330.2
AF000425	LST1	leukocyte specific transcript 1	0.000149449	0.000828872	5546.3	59.2	119.3	5108	1918.9
AF000424	LST1	leukocyte specific transcript 1	8.74802e-05	0.000590495	8430	96.7	141.1	7357.9	2951.5
NM_007161	LST1	leukocyte specific transcript 1	6.59046e-05	0.000501497	2782.6	49.8	95.2	3604.5	1271.5
Y18487	LST1	leukocyte specific transcript 1	3.86149e-05	0.000361176	9090.7	141.9	183.1	8932	3942.7
AF014924	LILRA3	leukocyte immunoglobulin-like receptor, subfamily A (without TM domain), member 3	8.13496e-05	0.000566946	1993.5	75.4	98.6	707.2	1222.3
BC041708	LILRA6	leukocyte immunoglobulin-like receptor, subfamily A (with TM domain), member 6	4.11994e-07	2.13e-05	10138.8	143.6	159.3	15111.7	6308.4
AF025531	LILRA2	leukocyte immunoglobulin-like receptor, subfamily A (with TM domain), member 2	6.12956e-06	0.000116342	3517	135.3	78.2	3035.4	1668.6
NM_001039029	LRTM2	leucine-rich repeats and transmembrane domains 2	4.5953e-06	9.63862e-05	2373.4	173.8	257.2	1208.4	5605.8
NM_153377	LRIG3	leucine-rich repeats and immunoglobulin-like domains 3	1.61534e-06	5.14673e-05	123.9	1950.7	1219	89.6	211.7
BC058938	LZTS2	leucine zipper, putative tumor suppressor 2	1.19107e-06	4.23349e-05	483.3	15129.1	7008.4	960.6	577.3
NM_018509	LRRC59	leucine rich repeat containing 59	3.95278e-05	0.000366136	211	867.5	1087.5	420.9	94.9
AK024495	LRRC56	leucine rich repeat containing 56	0.00185121	0.00431267	49.8	60.6	53.4	257.8	487.9
NM_178452	LRRC50	leucine rich repeat containing 50	0.000146621	0.00081839	278.6	50.9	68.1	167.6	491
BC070079	LRRC32	leucine rich repeat containing 32	9.97744e-05	0.000642605	91.7	1729	2008.6	164.2	428.5
NM_005512	LRRC32	leucine rich repeat containing 32	1.81112e-05	0.000225948	63.1	1858.3	1869.5	105.1	253.4
NM_145256	LRRC25	leucine rich repeat containing 25	0.000240171	0.0011161	5255.6	193.6	266	7205.2	3523.9
BC093842	LRRC25	leucine rich repeat containing 25	1.68192e-05	0.000215906	1022.9	102.9	60.9	2194.9	958.5
NM_024512	LRRC2	leucine rich repeat containing 2	0.00349845	0.00678966	279.6	539	161	79.5	701
NM_152570	LINGO2	leucine rich repeat and Ig domain containing 2	6.32173e-05	0.000488698	254.7	32.2	57.9	182.7	888.6
BC011057	LINGO1	leucine rich repeat and Ig domain containing 1	2.25966e-05	0.000259345	1581.3	321	374.2	1054.7	3378.9
CR611838	LRRFIP2	leucine rich repeat (in FLII) interacting protein 2	0.000136163	0.000785345	189.8	853.1	776	269.1	72.4
NM_017724	LRRFIP2	leucine rich repeat (in FLII) interacting protein 2	5.01274e-05	0.000421683	347.4	1164	1132.5	254.4	100
BC001047	LEPREL4	leprecan-like 4	9.14207e-06	0.000148705	313.7	4414.3	5005.8	293.3	559.3
AK126766	LEPREL2	leprecan-like 2	0.000183585	0.000942019	470.7	3801.9	3932.3	205.8	627.5
NM_014262	LEPREL2	leprecan-like 2	2.3241e-06	6.44442e-05	265.1	6862.7	5330.2	212.9	514.2
NM_138792	LEO1	Leo1, Paf1/RNA polymerase II complex component, homolog (S. cerevisiae)	8.67758e-06	0.000143571	144.4	538	775.6	135.8	71.6
NM_030657	LIM2	lens intrinsic membrane protein 2, 19kDa	2.84738e-06	7.30408e-05	498.8	76	52.1	763.4	1454.3
NM_012134	LMOD1	leiomodin 1 (smooth muscle)	0.00981674	0.0146232	481.1	9081.2	269.5	397.5	1389.6
NM_001008530	LGMN	legumain	3.7277e-06	8.44787e-05	154.3	730.9	1505.2	143.3	120.8
BC059782	LGALS2	lectin, galactoside-binding, soluble, 2	0.00617964	0.0103151	1597.5	326.5	221.5	1595.3	672.9
NM_033101	LGALS12	lectin, galactoside-binding, soluble, 12	0.00630062	0.0104678	175.8	59.7	63.2	373.8	329.3
AF310687	LGALS12	lectin, galactoside-binding, soluble, 12	2.65235e-05	0.000286563	632.8	65.6	57.4	930.6	1269.2
AF222694	LGALS12	lectin, galactoside-binding, soluble, 12	6.71694e-05	0.000506428	229.7	73.2	48.1	262.4	686.7
NM_002305	LGALS1	lectin, galactoside-binding, soluble, 1	5.63464e-05	0.000455244	9192.8	38461.8	30922.1	9706.2	3723.6
BC078659	LTBP2	latent transforming growth factor beta binding protein 2	4.93723e-06	0.000100549	236.8	14553.8	7883.1	286.2	357.3
M34057	LTBP1	latent transforming growth factor beta binding protein 1	0.000351956	0.0014186	132	8705.7	1778	257.9	153.2
NM_178356	LCE4A	late cornified envelope 4A	2.28418e-06	6.38345e-05	1047.4	92.1	93.4	245.2	1838.6
NM_178354	LCE1F	late cornified envelope 1F	2.57999e-07	1.57416e-05	2994.2	268.6	313.3	835.9	4942.1
NM_178353	LCE1E	late cornified envelope 1E	3.6972e-06	8.40403e-05	587	45.8	62.4	415.3	2489.6
NM_002340	LSS	lanosterol synthase (2,3-oxidosqualene-lanosterol cyclase)	7.70475e-05	0.000548173	322.5	7630.7	3684.6	612.6	459
NM_002292	LAMB2	laminin, beta 2 (laminin S)	9.53835e-07	3.66236e-05	186.9	11862.6	10513.4	443.7	354.8
BC004241	LAMA4	laminin, alpha 4	3.60705e-07	1.9644e-05	76.4	2216.4	2688	69.2	224.1
U77706	LAMA4	laminin, alpha 4	1.04477e-07	8.82087e-06	77.8	5720.1	6599.8	105.7	273.8
AF351616	LAMA1	laminin, alpha 1	8.91501e-06	0.000145865	766.1	60.1	86.8	595.3	2707.7
NM_170708	LMNA	lamin A/C	1.57216e-05	0.000206741	1313.3	44884.1	39023	2918.4	1633.7
NM_170707	LMNA	lamin A/C	9.44181e-06	0.000151798	398.9	11277.3	12056.8	791.4	503.7
BC014507	LMNA	lamin A/C	1.80714e-06	5.43602e-05	659.3	14396	14856.2	735.1	936
NM_005572	LMNA	lamin A/C	1.0545e-06	3.89983e-05	183.2	11188.4	7940.6	498.5	263
AY528714	LMNA	lamin A/C	8.93148e-07	3.51043e-05	258.1	11129.3	6851.8	384.8	244
BC033088	LMNA	lamin A/C	1.32014e-07	1.01767e-05	164.5	13639.7	10331.8	398.7	291.5
BC015823	LTF	lactotransferrin	0.00352559	0.00682583	703.5	280.7	119	2000.2	660.6
NM_002343	LTF	lactotransferrin	0.00231363	0.00503903	576.2	68.5	50.6	2639.5	503.3
BC015822	LTF	lactotransferrin	0.00175037	0.00415187	676.6	64	52.8	2393.3	514.8
NM_197958	LARP6	La ribonucleoprotein domain family, member 6	5.9276e-06	0.000113944	95.7	5425.6	2506.3	117.9	133.5
NM_003937	KYNU	kynureninase (L-kynurenine hydrolase)	0.00674449	0.0110158	861.3	62.9	68.7	1313	208.7
NM_015158	KANK1	KN motif and ankyrin repeat domains 1	0.000131071	0.000766908	160.3	1355.5	1604.7	172.9	266.9
NM_177417	KLC3	kinesin light chain 3	0.000392518	0.00152068	73.5	587.8	665	122	187.2
BC041132	KIFC3	kinesin family member C3	0.00225809	0.00495571	73.5	811.2	730.8	159	285.8
NM_198525	KIF7	kinesin family member 7	0.00121612	0.00323237	49.9	612.3	597.2	100.1	172.7
NM_030615	KIF25	kinesin family member 25	0.000313807	0.0013177	339	136.5	90.5	290.6	1054.5
AB000781	KNDC1	kinase non-catalytic C-lobe domain (KIND) containing 1	0.000901816	0.00264041	129.6	69.7	76.2	236.5	618.7
AK090554	KIRREL	kin of IRRE like (Drosophila)	0.00126038	0.00331261	126.6	4694.4	2062.6	274.1	379.7
NM_007334	KLRD1	killer cell lectin-like receptor subfamily D, member 1	0.000519822	0.00182504	1299.2	73.1	72.3	730.5	582.6
AF078550	KLRC3	killer cell lectin-like receptor subfamily C, member 3	0.000332097	0.00136577	2450.7	55.8	59.4	1179.7	874.4
NM_002258	KLRB1	killer cell lectin-like receptor subfamily B, member 1	3.16452e-07	1.78954e-05	2782.1	73.4	51.6	1676.5	1119
NM_012314	KIR2DS4	killer cell immunoglobulin-like receptor, two domains, short cytoplasmic tail, 4	1.12029e-11	1.40694e-08	6333.8	63.6	57.6	3561.3	5856
AJ002104	KIR2DS2	killer cell immunoglobulin-like receptor, two domains, short cytoplasmic tail, 2	3.44927e-06	8.09261e-05	1906.2	75.8	69.1	685.9	1101.2
L76667	KIR2DS2	killer cell immunoglobulin-like receptor, two domains, short cytoplasmic tail, 2	1.89438e-10	9.84456e-08	5256.2	48.3	52.9	3148.7	5484.5
NM_020535	KIR2DL5A	killer cell immunoglobulin-like receptor, two domains, long cytoplasmic tail, 5A	2.50888e-10	1.21968e-07	6962.3	100.6	117.1	4666.5	9274.1
AF276292	KIR2DL4	killer cell immunoglobulin-like receptor, two domains, long cytoplasmic tail, 4	2.00089e-06	5.87806e-05	1541.8	74.1	50.5	714.6	948.4
X99481	KIR2DL4	killer cell immunoglobulin-like receptor, two domains, long cytoplasmic tail, 4	1.76105e-07	1.21464e-05	1522.3	97.2	65.1	919.8	1069.1
NM_002255	KIR2DL4	killer cell immunoglobulin-like receptor, two domains, long cytoplasmic tail, 4	1.39076e-08	2.07323e-06	2437.8	67.6	54.2	1083.2	1946.2
U73394	KIR2DL4	killer cell immunoglobulin-like receptor, two domains, long cytoplasmic tail, 4	6.85802e-09	1.25045e-06	2037.1	55	55.5	1192.1	1844.4
AF002256	KIR2DL4	killer cell immunoglobulin-like receptor, two domains, long cytoplasmic tail, 4	3.14653e-09	6.97349e-07	2557.8	34.5	59.2	1493.8	2726.9
NM_014219	KIR2DL2	killer cell immunoglobulin-like receptor, two domains, long cytoplasmic tail, 2	8.77745e-12	1.20255e-08	3906.1	99	74.8	2654.4	4791.2
BC107951	KIR3DL2	killer cell immunoglobulin-like receptor, three domains, long cytoplasmic tail, 2	6.64596e-09	1.24518e-06	4630.2	62.7	80.9	2525.4	3657.6
BC101540	KIR3DL1	killer cell immunoglobulin-like receptor, three domains, long cytoplasmic tail, 1	4.43649e-07	2.25118e-05	1641.5	135.1	68.7	1069.4	1445.5
U33328	KIR3DL1	killer cell immunoglobulin-like receptor, three domains, long cytoplasmic tail, 1	1.35048e-10	8.14094e-08	4355.3	57.7	59.8	2326.6	4037.9
AB075864	KIAA1984	KIAA1984	6.18096e-05	0.000482518	466.9	116.2	71.4	245.1	520
NM_020888	KIAA1522	KIAA1522	2.92701e-05	0.000303545	162.3	1754.2	1590.6	355.5	236.9
NM_015496	KIAA1429	KIAA1429	0.000214408	0.0010389	345	620.6	769.2	194.8	81.7
NM_015634	KIAA1279	KIAA1279	2.28662e-06	6.38345e-05	205.1	1498.4	1609.6	314.5	137.9
NM_015210	KIAA0802	KIAA0802	3.87719e-05	0.00036184	440.4	3915.1	2909.6	250.1	654.6
BC040542	KIAA0802	KIAA0802	0.00168847	0.0040486	126.3	877.7	820.3	98.4	277.3
NM_015047	KIAA0090	KIAA0090	1.72685e-05	0.000219431	177.1	925.5	946.3	375.9	88.5
BC074982	KRTAP9-8	keratin associated protein 9-8	1.26184e-05	0.000180766	1185.9	63.2	98.6	417.1	3557.3
NM_033191	KRTAP9-4	keratin associated protein 9-4	3.97447e-06	8.76972e-05	3977.1	304.2	406.7	1502.2	9507.4
BC074918	KRTAP9-3	keratin associated protein 9-3	2.15893e-06	6.18078e-05	2750.5	143.4	176.7	1052.3	9276.1
NM_031961	KRTAP9-2	keratin associated protein 9-2	3.4535e-05	0.000335636	2477.2	262.9	264.4	902.8	6559.6
BC110619	KRTAP9-2	keratin associated protein 9-2	1.39965e-05	0.00019281	1296.2	132.7	143.8	426.7	3361.6
NM_175857	KRTAP8-1	keratin associated protein 8-1	2.67578e-05	0.000287833	697.6	134.1	81.3	111.2	713
NM_181605	KRTAP6-3	keratin associated protein 6-3	1.24132e-05	0.000178844	3275.2	258.7	220.8	771.8	6089.9
NM_181602	KRTAP6-1	keratin associated protein 6-1	7.93308e-06	0.000136323	2616	184.3	194	465.2	4111.6
NM_021046	KRTAP5-8	keratin associated protein 5-8	0.000208773	0.00102107	764.6	143.6	147.2	543	4086.2
AB126077	KRTAP5-8	keratin associated protein 5-8	1.27508e-05	0.000181798	835.8	71.7	118.8	626.7	1952.7
NM_001012708	KRTAP5-3	keratin associated protein 5-3	0.000117084	0.000715538	1902.2	374	308.6	1311.6	7356.2
NM_001004325	KRTAP5-2	keratin associated protein 5-2	9.75538e-06	0.000155026	1056.3	102.8	120.2	665.6	3638.3
NM_001005405	KRTAP5-11	keratin associated protein 5-11	8.23475e-06	0.000139597	641.2	80	75.1	556.7	2090
NM_001005922	KRTAP5-1	keratin associated protein 5-1	1.17181e-05	0.000172491	1366	110.3	121.5	1285.7	8910.3
NM_033061	KRTAP4-7	keratin associated protein 4-7	7.50054e-05	0.00054033	568.4	76.2	81.1	383.6	912.6
NM_031854	KRTAP4-12	keratin associated protein 4-12	5.54786e-06	0.00010915	951.8	128.5	161.1	752.4	3450.1
NM_031958	KRTAP3-1	keratin associated protein 3-1	3.10187e-05	0.00031353	632.1	99.2	65.5	373	1662.1
BC105029	KRTAP21-1	keratin associated protein 21-1	1.31565e-05	0.000185442	5682.1	546.3	473	1410	9140.2
AB096958	KRTAP20-3	keratin associated protein 20-3	5.85209e-07	2.71626e-05	3081.1	270.5	298.2	869.4	7966.1
NM_181609	KRTAP19-3	keratin associated protein 19-3	1.31077e-05	0.000184962	1764.7	241.6	137.2	240.7	1838.1
AB096943	KRTAP19-1	keratin associated protein 19-1	3.71021e-06	8.42723e-05	3009.7	157.4	160.7	453.2	4156
NM_181607	KRTAP19-1	keratin associated protein 19-1	4.64878e-07	2.32942e-05	2968.9	122.4	121.4	386.9	4033.7
BC069297	KRTAP17-1	keratin associated protein 17-1	1.15413e-05	0.000171325	731.8	44.8	102.7	596.6	3142.1
BC101555	KRTAP1-5	keratin associated protein 1-5	0.000479186	0.00172953	402.5	107.3	79.7	152.6	1079.1
BC093841	KRTAP1-5	keratin associated protein 1-5	4.15029e-05	0.000376449	523.2	54	63.5	182.6	1153.6
BC093936	KRTAP13-2	keratin associated protein 13-2	2.87151e-05	0.000300626	1043	155.2	123	549.2	3110.9
BC093934	KRTAP13-2	keratin associated protein 13-2	4.6682e-06	9.71043e-05	1236	68.7	96.4	493.7	2848.1
NM_181599	KRTAP13-1	keratin associated protein 13-1	1.74537e-06	5.34082e-05	1154.6	70.1	79	551.5	3134.6
BC101150	KRTAP1-3	keratin associated protein 1-3	8.77826e-06	0.000144503	1689.1	292.1	240.9	585.9	3007.9
NM_181686	KRTAP12-1	keratin associated protein 12-1	1.31024e-05	0.000184962	698.7	38.9	93	418.2	2117.2
NM_030967	KRTAP1-1	keratin associated protein 1-1	0.000490373	0.00175591	321.1	71.4	70.5	321.5	641
NM_198690	KRTAP10-9	keratin associated protein 10-9	2.78561e-05	0.000294973	1100.6	89.4	128.6	694.3	4236.1
NM_198688	KRTAP10-6	keratin associated protein 10-6	0.000474652	0.00172045	880.2	131.5	284.7	617	4263.4
NM_198694	KRTAP10-5	keratin associated protein 10-5	3.26584e-05	0.000324037	814.7	204.8	115.8	688	4438.2
NM_198699	KRTAP10-12	keratin associated protein 10-12	2.62347e-05	0.000284757	973.5	104.8	138.8	624.6	4804.5
NM_198691	KRTAP10-1	keratin associated protein 10-1	5.48519e-05	0.000446473	1013.4	159.7	180.6	457.9	4094.1
NM_173086	KRT6C	keratin 6C	0.00202485	0.00457949	390.8	60.7	75.1	809.5	1104.8
BC008807	KRT6A	keratin 6A	0.00428377	0.00786728	669.5	113.3	131.3	1147.9	1554.3
NM_005554	KRT6A	keratin 6A	0.00136961	0.00351548	607.1	50.8	86.8	1597.3	1395.5
AK125965	KRT42P	keratin 42 pseudogene	0.000205288	0.00101071	308.6	38.7	70.3	376.2	4426.8
BC112026	FLJ40504	keratin 18 pseudogene	0.0237707	0.0287659	289.2	71.7	645.1	100.3	703.9
BC112028	FLJ40504	keratin 18 pseudogene	0.0209516	0.0261319	420.7	198.2	1149.9	189.9	1132.1
NM_199187	KRT18	keratin 18	0.0170143	0.0223153	421.7	212.5	1368.9	320	1085.9
NM_000224	KRT18	keratin 18	0.00697624	0.0112977	252.1	140.4	974.5	98.7	468.8
NM_000422	KRT17	keratin 17	0.00148562	0.00370036	341.5	70.6	63.7	355.4	1059.9
NM_012289	KEAP1	kelch-like ECH-associated protein 1	1.86159e-06	5.55545e-05	421.4	2800.2	2714.2	571.2	194.1
NM_130446	KLHL6	kelch-like 6 (Drosophila)	0.0237067	0.0287138	715.7	41.8	404	367.9	373.5
NM_006854	KDELR2	KDEL (Lys-Asp-Glu-Leu) endoplasmic reticulum protein retention receptor 2	2.12382e-06	6.11989e-05	396.6	2182.1	1838.4	401.5	108.7
NM_012315	KLK9	kallikrein-related peptidase 9	4.23164e-05	0.000381075	1257.1	112.9	250.2	531.6	2611.6
AY461805	KLK5	kallikrein-related peptidase 5	3.26004e-06	7.81845e-05	930.6	150.4	115.8	510.5	2958.5
AF336106	KLK2	kallikrein-related peptidase 2	4.60798e-05	0.000399911	1746.1	288.5	295.7	1480.8	7788.9
NM_022046	KLK14	kallikrein-related peptidase 14	2.20384e-05	0.000255681	446.1	80.4	100.7	475.6	1516.4
AB078780	KLK11	kallikrein-related peptidase 11	0.00019425	0.000976235	157	75.2	52.1	236.1	713.5
AY429508	KLK1	kallikrein 1	0.000265947	0.00118526	134.6	77.9	45	227.8	276.4
NM_002257	KLK1	kallikrein 1	8.94056e-05	0.000598041	265	134.5	58.2	281.3	310.3
BC093020	IDH1	isocitrate dehydrogenase 1 (NADP+), soluble	1.78988e-06	5.42199e-05	615.4	5073.6	3259.5	556.9	125.1
NM_145805	ISL2	ISL LIM homeobox 2	1.49021e-05	0.000200252	384.9	56.5	86.6	373.6	779.6
BC040047	IQCF2	IQ motif containing F2	0.00218626	0.00484209	171.6	88.5	70	243.5	759.2
NM_007199	IRAK3	interleukin-1 receptor-associated kinase 3	0.00373968	0.00711871	1344.2	253.8	198.5	1932.8	672.9
NM_000584	IL8	interleukin 8	0.0303865	0.034695	2404.8	162.9	497.9	1041.2	177.6
BC067537	IL7R	interleukin 7 receptor	0.00131956	0.00342015	8169.7	1348.9	435.7	3570.1	3553.9
NM_002184	IL6ST	interleukin 6 signal transducer (gp130, oncostatin M receptor)	7.9257e-05	0.00055789	408.1	8206.3	2565.8	288.8	128.2
NM_145659	IL27	interleukin 27	3.96901e-05	0.000367188	292.7	51.4	120.6	469.8	1093.1
NM_014339	IL17RA	interleukin 17 receptor A	0.00303361	0.00612103	3074.3	787	710.4	4797.3	2210.7
AK131530	IL16	interleukin 16 (lymphocyte chemoattractant factor)	0.00106608	0.00295554	1103.1	218.6	70.8	878.8	574.3
NM_000576	IL1B	interleukin 1, beta	0.000586082	0.00197972	5511.8	51	56.8	1693	736.5
NM_000577	IL1RN	interleukin 1 receptor antagonist	7.52687e-07	3.14252e-05	2913.7	46.5	90.1	4154.5	2457.5
NM_001031683	IFIT3	interferon-induced protein with tetratricopeptide repeats 3	0.0462324	0.0472834	589.7	592.3	151.9	469.2	110.3
NM_006820	IFI44L	interferon-induced protein 44-like	0.00303249	0.00612001	2979.1	71.7	75.9	1183.6	376.6
BC015932	IFI44L	interferon-induced protein 44-like	0.00195419	0.00447169	2860.8	106.4	57.6	1153.6	337.3
NM_005533	IFI35	interferon-induced protein 35	0.0323996	0.036421	2339.6	1435.1	669.1	3659.4	971
BC069329	IFNA21	interferon, alpha 21	1.08689e-05	0.000164646	869.4	84.9	90.4	235.3	1021.3
NM_002201	ISG20	interferon stimulated exonuclease gene 20kDa	0.00530822	0.00923226	3583.9	224.2	439.8	2491	1449.9
NM_004031	IRF7	interferon regulatory factor 7	0.000843079	0.00252396	735.4	69	128.4	1118.7	623.2
AY693665	IRF5	interferon regulatory factor 5	5.24109e-06	0.000104825	2705.1	133.2	121.1	4556.1	2321.2
AY504946	IRF5	interferon regulatory factor 5	4.82074e-06	9.925e-05	3545.1	78.1	60.3	4921.3	2166.9
NM_002200	IRF5	interferon regulatory factor 5	2.88925e-06	7.37383e-05	5692.8	310.4	73.4	4925.4	2513.9
NM_002460	IRF4	interferon regulatory factor 4	7.67536e-06	0.000134034	1683	83.4	63.7	1486.4	854
NM_000873	ICAM2	intercellular adhesion molecule 2	0.0122511	0.0173753	4304	32.1	2712.2	2500.1	1321.1
NM_015553	IPCEF1	interaction protein for cytohesin exchange factors 1	6.68371e-05	0.000504517	1559	51.7	61.3	1068.3	659
M35011	ITGB5	integrin, beta 5	0.000104957	0.000665721	126.2	9544	6438.8	821.1	363.7
NM_002213	ITGB5	integrin, beta 5	9.30317e-05	0.000615496	256	7769.1	5570.7	632.1	507.9
NM_002211	ITGB1	integrin, beta 1 (fibronectin receptor, beta polypeptide, antigen CD29 includes MDF2, MSK12)	1.19168e-05	0.000174586	912.8	7433.2	6225.7	611.9	222.9
NM_033667	ITGB1	integrin, beta 1 (fibronectin receptor, beta polypeptide, antigen CD29 includes MDF2, MSK12)	1.04554e-05	0.000160961	454.6	5157.6	3097.7	461.8	173.8
BC020057	ITGB1	integrin, beta 1 (fibronectin receptor, beta polypeptide, antigen CD29 includes MDF2, MSK12)	3.578e-06	8.26653e-05	861.7	8624	6597	520.8	197.7
NM_005501	ITGA3	integrin, alpha 3 (antigen CD49C, alpha 3 subunit of VLA-3 receptor)	0.000634547	0.00208588	450.3	15339.5	5809	507.9	833.5
NM_002204	ITGA3	integrin, alpha 3 (antigen CD49C, alpha 3 subunit of VLA-3 receptor)	0.000237793	0.00111087	89.9	6243.8	2217.2	210.2	122.8
NM_000419	ITGA2B	integrin, alpha 2b (platelet glycoprotein IIb of IIb/IIIa complex, antigen CD41)	0.000363488	0.00144766	1022.1	96.5	87.9	3167.8	2221.4
NM_002203	ITGA2	integrin, alpha 2 (CD49B, alpha 2 subunit of VLA-2 receptor)	7.83791e-05	0.0005543	123.3	993.2	1445.9	151.2	215.4
NM_002178	IGFBP6	insulin-like growth factor binding protein 6	0.00121955	0.00323917	133	34736.8	4006.7	480.7	312.9
NM_000597	IGFBP2	insulin-like growth factor binding protein 2, 36kDa	4.45772e-06	9.4354e-05	107.3	1314	6992.3	463.1	312.7
BC065269	IGF2BP3	insulin-like growth factor 2 mRNA binding protein 3	1.53157e-05	0.000203444	76.8	496.3	1302.5	146.4	117.4
NM_001007225	IGF2BP2	insulin-like growth factor 2 mRNA binding protein 2	2.32958e-05	0.000264635	194.8	1763.9	1621.2	265.8	142.9
M37484	IGF1	insulin-like growth factor 1 (somatomedin C)	4.38417e-05	0.000389458	657.4	164.5	121	448.6	1870.4
NM_014214	IMPA2	inositol(myo)-1(or 4)-monophosphatase 2	0.0105135	0.0154181	5649.9	1168.7	755	5650.4	1836.5
AY194294	LOC100128751	INM04	2.57264e-07	1.57416e-05	963.2	134.7	151.3	1099.6	2529.1
NM_002192	INHBA	inhibin, beta A	0.000774001	0.00238293	96.8	867.7	1020.5	278.3	277.9
NM_006774	INMT	indolethylamine N-methyltransferase	0.00030144	0.00128656	1914	1713.7	392.4	272.3	3310.9
BC001497	IPO5	importin 5	1.0331e-05	0.00015985	332.9	1685.8	1512.5	327.7	160.9
NM_001007237	IGSF3	immunoglobulin superfamily, member 3	0.000668719	0.00215961	333.4	82	114.9	492.9	925.3
BC067107	IGDCC3	immunoglobulin superfamily, DCC subclass, member 3	0.000151142	0.000834203	219.6	71.8	54.2	361.5	889.7
NM_005545	ISLR	immunoglobulin superfamily containing leucine-rich repeat	0.0353277	0.0388462	59	4945.7	190	86.9	237.2
NM_020070	IGLL1	immunoglobulin lambda-like polypeptide 1	1.07194e-05	0.000163312	13935.5	488.1	734.7	6487.5	8331.1
BC089418	IGLV3-25	immunoglobulin lambda variable 3-25	2.87158e-08	3.54722e-06	22179.5	53.1	124.8	11045.6	8225.7
BC070352	IGLV3-21	immunoglobulin lambda variable 3-21	4.9741e-07	2.43532e-05	20376.2	380.9	436.9	9007.1	8620.3
BC054893	IGLV2-14	immunoglobulin lambda variable 2-14	1.19202e-08	1.87396e-06	1078.6	55.4	85.7	468.6	1441.4
BC018749	IGLV2-14	immunoglobulin lambda variable 2-14	5.82212e-09	1.14697e-06	17433.5	47.9	86.1	9526.8	6181.3
BC030984	IGLV1-44	immunoglobulin lambda variable 1-44	2.23065e-07	1.43208e-05	21658.3	238.6	258.4	11362.8	8232.6
BC070353	IGL@	immunoglobulin lambda locus	0.000451116	0.00166244	988.2	69.3	58.7	359.3	386.7
BC030983	IGL@	immunoglobulin lambda locus	6.56128e-06	0.000121253	4435.2	61.7	78.1	2373.5	1735.9
BC072392	IGL@	immunoglobulin lambda locus	1.49155e-06	4.9026e-05	6934.8	160.7	258.9	3693.6	3858.7
BC089414	IGL@	immunoglobulin lambda locus	4.38212e-07	2.23943e-05	21287.9	187	293.3	12913.9	8562.6
BC073770	IGL@	immunoglobulin lambda locus	2.76329e-07	1.64601e-05	21901.2	191.4	225.4	13117.5	8228.4
BC073762	IGL@	immunoglobulin lambda locus	2.32052e-07	1.47248e-05	19749.6	161.5	262.1	11694.7	9189.6
BC071804	IGL@	immunoglobulin lambda locus	8.41517e-08	7.70947e-06	16343.3	68.6	65.5	8152.9	5629.2
BC073786	IGL@	immunoglobulin lambda locus	6.10063e-08	6.25439e-06	17147.2	211.5	335.9	7379.9	8374.7
BC073769	IGL@	immunoglobulin lambda locus	5.74467e-08	5.97069e-06	22145.2	163.2	78.5	9996.2	7137.4
BC033102	IGL@	immunoglobulin lambda locus	9.99176e-09	1.63675e-06	17689	91.2	139.8	8163.5	7362.9
BC093098	IGL@	immunoglobulin lambda locus	6.47993e-09	1.24165e-06	21602	135.5	116.9	8610.3	8240.5
X57812	IGLJ3	immunoglobulin lambda joining 3	6.94363e-08	6.79853e-06	19148.4	210.4	274.6	11596.7	8397.3
BC066343	IGKC	immunoglobulin kappa constant	1.44066e-08	2.10085e-06	27299.7	109.1	82.3	20697.7	13977.2
BC073791	IGKC	immunoglobulin kappa constant	5.1756e-10	1.93471e-07	26606.7	73.3	50.9	17739.7	12962.1
BC072669	IGKC	immunoglobulin kappa constant	4.05517e-10	1.65171e-07	27605.5	59.4	41.3	20121.5	13040
BC062732	IGKC	immunoglobulin kappa constant	2.89451e-10	1.32383e-07	26126	56.6	72.2	14371.6	12511.1
BC095489	IGKC	immunoglobulin kappa constant	1.71827e-10	9.23703e-08	22978.6	106.7	74.4	16244.2	11930.2
BC073937	IGKC	immunoglobulin kappa constant	1.45925e-10	8.3811e-08	24218.1	49	62.9	13510.5	11471.7
BC095490	IGKC	immunoglobulin kappa constant	1.48022e-10	8.3811e-08	28759.2	84.2	60.8	23264.8	13120.5
BC073764	IGKC	immunoglobulin kappa constant	1.01393e-10	6.49346e-08	26044.7	53	59.4	16471.6	13778.3
BC070336	IGKC	immunoglobulin kappa constant	2.01459e-11	1.93522e-08	28887	58.1	54.9	15670.6	13668.9
BC065820	IGHV4-31	immunoglobulin heavy variable 4-31	1.77576e-06	5.39547e-05	14414.9	44.2	75.6	11516.7	5540.8
BC053984	IGHV4-31	immunoglobulin heavy variable 4-31	9.84007e-09	1.62071e-06	4344.5	65.6	61.9	1200.4	2629.7
BC073766	IGH@	immunoglobulin heavy locus	2.82424e-09	6.49812e-07	16625.1	67.4	49	15542.3	11185.2
BC041037	IGHM	immunoglobulin heavy constant mu	1.81892e-07	1.2422e-05	8566.4	68.7	83.9	9085.2	4883.5
BC090938	IGHG1	immunoglobulin heavy constant gamma 1 (G1m marker)	8.40471e-05	0.000578107	3231.6	54.7	65.5	665.7	917.8
BC066642	IGHG1	immunoglobulin heavy constant gamma 1 (G1m marker)	9.05377e-06	0.000147668	11159.9	66.3	124	7679.9	4324.5
BC019337	IGHG1	immunoglobulin heavy constant gamma 1 (G1m marker)	3.41564e-06	8.03047e-05	11290.4	128.1	109.8	6027.1	5492.4
BC073789	IGHG1	immunoglobulin heavy constant gamma 1 (G1m marker)	3.27815e-06	7.83473e-05	15651.5	122.4	107.1	10855.6	7207.1
BC078671	IGHG1	immunoglobulin heavy constant gamma 1 (G1m marker)	1.63644e-06	5.17483e-05	10454.6	64.1	71.3	5858.7	5311.4
BC006402	IGHG1	immunoglobulin heavy constant gamma 1 (G1m marker)	1.50916e-06	4.93616e-05	17725.8	159.3	81	9568.2	6767.9
BC067091	IGHG1	immunoglobulin heavy constant gamma 1 (G1m marker)	8.78723e-07	3.48239e-05	14696.9	69.4	50.2	10699.9	6209.9
BC051328	IGHG1	immunoglobulin heavy constant gamma 1 (G1m marker)	5.02549e-07	2.44454e-05	9573.6	143	104.8	7900.5	7757.5
BC069020	IGHG1	immunoglobulin heavy constant gamma 1 (G1m marker)	4.99982e-07	2.44246e-05	16148.4	123.8	95.1	12233.4	6672.6
BC090940	IGHG1	immunoglobulin heavy constant gamma 1 (G1m marker)	4.95838e-07	2.43405e-05	11810.5	75.9	106	8687.9	8346.1
BC064496	IGHG1	immunoglobulin heavy constant gamma 1 (G1m marker)	4.92861e-07	2.42734e-05	12386.7	98.4	49.4	10062.5	5268.7
BC026038	IGHG1	immunoglobulin heavy constant gamma 1 (G1m marker)	4.58157e-07	2.30539e-05	11400.5	85	127.1	7143.1	6601.3
BC073782	IGHG1	immunoglobulin heavy constant gamma 1 (G1m marker)	3.99028e-07	2.10264e-05	11842.6	80.6	76.7	7203.4	5920.9
BC025314	IGHG1	immunoglobulin heavy constant gamma 1 (G1m marker)	1.7218e-07	1.2041e-05	27723.3	72.4	105.6	22893.6	13168.9
BC078670	IGHG1	immunoglobulin heavy constant gamma 1 (G1m marker)	1.32015e-07	1.01767e-05	11390.6	124.8	90.4	6057	5383.4
BC072419	IGHG1	immunoglobulin heavy constant gamma 1 (G1m marker)	1.23173e-07	9.69337e-06	17151.6	95.3	126.4	10719.2	11275.9
BC075840	IGHG1	immunoglobulin heavy constant gamma 1 (G1m marker)	1.20247e-07	9.61371e-06	7968.8	120.9	180.4	3433.5	5323
BC014258	IGHG1	immunoglobulin heavy constant gamma 1 (G1m marker)	8.01459e-08	7.5021e-06	12158.7	95.4	78.6	6663	5852.7
BC069016	IGHG1	immunoglobulin heavy constant gamma 1 (G1m marker)	6.61588e-08	6.65455e-06	17579.9	56.5	68.4	11966.6	9304.7
BC075846	IGHG1	immunoglobulin heavy constant gamma 1 (G1m marker)	6.64377e-08	6.65455e-06	17177.4	115	63.3	14230	8276.7
BC080557	IGHG1	immunoglobulin heavy constant gamma 1 (G1m marker)	5.41939e-08	5.73143e-06	10913.9	45.6	58.4	6510.6	6129
BC037361	IGHG1	immunoglobulin heavy constant gamma 1 (G1m marker)	4.70041e-08	5.08228e-06	17137.1	40.2	62.4	11172.3	9015.3
BC063384	IGHD	immunoglobulin heavy constant delta	1.04311e-05	0.00016082	1829.6	139.1	104.3	2455.5	2608.9
BC021276	IGHD	immunoglobulin heavy constant delta	5.68926e-07	2.65449e-05	2192.6	152	137.1	2437.8	4881.1
BC032249	IGHA1	immunoglobulin heavy constant alpha 1	4.00634e-08	4.5568e-06	35637.5	50.3	70.6	18075.2	12067.4
BC005951	IGHA1	immunoglobulin heavy constant alpha 1	3.08961e-08	3.69539e-06	25385.7	87.9	41.6	15466.5	8509.9
AK128476	IGHA1	immunoglobulin heavy constant alpha 1	2.56188e-09	6.064e-07	29682.9	68.7	52.7	14735.1	12347.3
NM_016097	IER3IP1	immediate early response 3 interacting protein 1	4.8653e-05	0.000414739	246	758.8	797.2	241.5	64.8
BC109077	ITK	IL2-inducible T-cell kinase	4.36395e-06	9.31542e-05	782.2	70	60.7	655.3	1314.5
AY377981	IKZF3	IKAROS family zinc finger 3 (Aiolos)	0.000184019	0.000943294	549	61.7	107.3	632.7	589.5
AY377979	IKZF3	IKAROS family zinc finger 3 (Aiolos)	3.37843e-05	0.000330555	604.9	52.5	63.6	524.7	974.1
AK125981	LOC645435	hypothetical protein LOC645435	0.000204303	0.00100759	164.6	72.8	51.7	196.2	735.1
XM_932012	LOC643401	hypothetical protein LOC643401	0.000455535	0.00167463	898.8	245.2	142.3	78.9	1074
XM_933054	LOC286297	hypothetical protein LOC286297	0.00012901	0.000759025	80.9	576.2	818	109.7	227.4
XM_372109	LOC286297	hypothetical protein LOC286297	9.98403e-05	0.000642735	108.2	607.3	937.4	108.4	241.5
AK094426	LOC284581	hypothetical protein LOC284581	4.73728e-06	9.827e-05	2130	221.4	176.5	656.7	5903.9
AK127208	LOC100132292	hypothetical protein LOC100132292	5.4234e-05	0.000443601	458.5	113.7	76.6	243.9	1834.9
AK125954	LOC100132197	hypothetical protein LOC100132197	0.000217989	0.00105127	1137.1	324.6	290.6	666.2	7212.4
AK128153	LOC100130547	hypothetical protein LOC100130547	0.000251256	0.00114697	255.5	139.5	107.2	375.6	2406.9
AK124043	LOC100128697	hypothetical protein LOC100128697	0.000318893	0.00133035	310.6	105.3	115.9	656.6	1265.2
AK129545	LOC100128563	hypothetical protein LOC100128563	0.000725563	0.00228032	225.7	88.5	127	449	804.1
AK130475	LOC100128155	hypothetical protein LOC100128155	2.19941e-06	6.22797e-05	453	155.9	127.4	839.9	2675.6
AK096643	FLJ22184	hypothetical protein FLJ22184	1.24044e-06	4.35252e-05	2565.2	273.8	305.9	2268.1	8987.6
BC020879	MGC24103	hypothetical MGC24103	0.000380241	0.00148881	144.4	445.9	452.7	66	121.7
AK129559	LOC729275	hypothetical LOC729275	0.0001416	0.000801755	326.7	115.6	135.9	658.2	1243.9
XM_926729	LOC643395	hypothetical LOC643395	0.000279346	0.00122239	483.9	137.1	112.9	418.6	1665.1
BX248778	FLJ39632	hypothetical LOC642477	0.00218993	0.00484783	280.1	257.9	111	270	1616.2
XM_926229	LOC642452	hypothetical LOC642452	5.44192e-06	0.000107628	795.6	71.5	124.3	2416.9	9056.5
XM_930678	LOC642441	hypothetical LOC642441	9.57678e-05	0.00062691	1382.4	231.6	215.2	1061.2	3131
XM_926167	LOC642422	hypothetical LOC642422	3.02677e-06	7.54773e-05	5287.6	354.3	358	3278.3	17164.9
AK129565	LOC642384	hypothetical LOC642384	0.00191154	0.00440521	527.9	59.2	118.6	258.6	887.3
AK130224	LOC642278	hypothetical LOC642278	2.09948e-05	0.000247673	2634.1	289.7	225.2	1056.7	6081.8
NM_001013701	LOC440157	hypothetical LOC440157	0.00236557	0.00512548	175.3	449.5	100	317.3	1632.3
XM_374162	LOC389370	hypothetical LOC389370	2.4662e-07	1.5295e-05	1249	160.5	175.7	499.4	2057.3
AK124550	LOC388692	hypothetical LOC388692	2.45494e-05	0.000273172	300.7	147	53.3	887.3	1761.1
XM_373814	LOC388572	hypothetical LOC388572	7.10608e-06	0.000128177	1279.1	534.8	284.2	1639.9	3082
AK090418	LOC349196	hypothetical LOC349196	0.000891461	0.00262033	1611.8	473.6	340.9	618.3	3532.9
BC111558	LOC284837	hypothetical LOC284837	6.51235e-05	0.000497186	291.6	40.1	64.2	782.3	2214.1
AK096426	LOC100291105	hypothetical LOC100291105	5.31049e-05	0.000436497	133.8	64.5	62.8	528.9	441
AK127569	LOC100190939	hypothetical LOC100190939	1.97756e-07	1.32457e-05	229.7	2443.3	2656.4	384.7	121.8
AK093561	LOC100131792	hypothetical LOC100131792	8.63159e-05	0.000586749	158.9	74.5	87.8	274.2	996.4
AK130172	LOC100131742	hypothetical LOC100131742	4.55395e-05	0.000398149	116.7	89.4	44.7	395.9	760.3
AK092544	LOC100131581	hypothetical LOC100131581	0.000196937	0.000986216	640.3	67.8	96	150.9	970.7
AK123118	LOC100130238	hypothetical LOC100130238	4.07788e-05	0.000372312	274.3	46.5	62.2	247.1	900.5
AK130385	LOC100130157	hypothetical LOC100130157	0.000428944	0.00161267	300.1	78.1	79.7	241.4	608.6
AK128707	LOC100129940	hypothetical LOC100129940	5.98963e-06	0.000114695	72.6	560.3	758.3	105.8	167.3
AK126915	LOC100129826	hypothetical LOC100129826	3.03757e-05	0.000309478	672.2	185.2	206.4	634.9	3971.4
AK130238	LOC100129697	hypothetical LOC100129697	1.51479e-07	1.10551e-05	922.8	50.6	81.2	1916.3	3863.8
AK096229	LOC100128364	hypothetical LOC100128364	7.667e-05	0.000547397	1621.3	703.9	251.4	925.4	4935.4
AK125708	LOC100128059	hypothetical LOC100128059	3.35527e-06	7.95413e-05	305.1	45	47.7	430.4	963.4
AK125579	LOC100128019	hypothetical LOC100128019	8.7187e-05	0.000590495	806.1	141	229.7	932.1	1396
BC066594	LOC100126583	hypothetical LOC100126583	2.61828e-07	1.59108e-05	27409.6	70.9	78.3	14919.9	9591.7
AK095259	LOC439938	hypothetical gene supported by NM_178534	0.000775662	0.00238588	174.3	88.5	89.4	327.6	787.5
AF289565	FLJ13197	hypothetical FLJ13197	1.32918e-06	4.52687e-05	7920.1	629.3	740.1	2485.5	19883.1
AL136837	DKFZp434F142	hypothetical DKFZp434F142	2.74928e-07	1.64091e-05	3087.6	280.9	281.1	1055.4	5551.8
NM_016371	HSD17B7	hydroxysteroid (17-beta) dehydrogenase 7	0.000351128	0.00141702	396	993.7	935.1	316.6	165.1
NM_000414	HSD17B4	hydroxysteroid (17-beta) dehydrogenase 4	0.000211866	0.00103158	287.1	1001.2	719.8	238.3	73
NM_016246	HSD17B14	hydroxysteroid (17-beta) dehydrogenase 14	2.33574e-06	6.45884e-05	47.2	3019.8	2253.1	117.3	140.2
BC009731	HVCN1	hydrogen voltage-gated channel 1	0.00582051	0.00987092	3934.1	672.2	300.4	4179.2	1121.5
BC032672	HVCN1	hydrogen voltage-gated channel 1	0.00402055	0.00751012	4314.2	511.2	319.9	4712.3	1404.8
BC007277	HVCN1	hydrogen voltage-gated channel 1	0.00368175	0.00704091	4073.1	556.7	337.6	4705.4	1404.3
NM_032369	HVCN1	hydrogen voltage-gated channel 1	0.00272798	0.00568081	4012.1	711.9	295.9	4436.5	1433.7
AY359054	HVCN1	hydrogen voltage-gated channel 1	0.000984873	0.00280048	4572.2	699.8	423.8	4648.2	1980
NM_003773	HYAL2	hyaluronoglucosaminidase 2	4.22781e-08	4.73719e-06	176.9	3170.3	6966.6	429.7	200.7
NM_199331	HOMER2	homer homolog 2 (Drosophila)	5.48341e-05	0.000446449	409.1	158.3	114.1	609.8	1275.1
AK125569	HOXC12	homeobox C12	0.000640792	0.00210233	292.7	74.1	53.6	252.1	838.8
NM_002147	HOXB5	homeobox B5	0.0181168	0.023443	185.7	1659.6	1036	243.5	512.4
NM_002144	HOXB1	homeobox B1	0.00146553	0.00366942	59.5	72.3	62.2	459.2	412.9
BC096191	HOXB1	homeobox B1	0.000264139	0.00118026	169.1	68	52.6	631.3	986.3
NM_002141	HOXA4	homeobox A4	0.00301237	0.0060896	99.5	496.1	785.4	105.9	183.6
BC017714	HNF1B	HNF1 homeobox B	6.50039e-05	0.000496828	786.3	66	166.4	545.5	1978.2
NM_006674	HCP5	HLA complex P5	5.78564e-07	2.69113e-05	3337	233.4	164.6	5456.8	3258.4
CR626077	HCP5	HLA complex P5	5.02841e-07	2.44454e-05	3023	140	105.4	4149.2	2685.5
AY358246	HCG8	HLA complex group 8	7.43931e-05	0.000537331	1144.7	160	189.5	943.2	2681.9
BC096128	HIST1H3H	histone cluster 1, H3h	0.000600633	0.00201253	656.6	197.4	158.2	1175.2	1046.1
NM_005325	HIST1H1A	histone cluster 1, H1a	8.67262e-05	0.000588345	433.4	92.4	90.4	257.6	952.7
NM_002109	HARS	histidyl-tRNA synthetase	5.51112e-05	0.000447858	304	1754.3	1817.3	463.5	117.2
NM_007232	HRH3	histamine receptor H3	4.38273e-05	0.000389445	577.2	61.9	124.7	697.1	2927.1
NM_022304	HRH2	histamine receptor H2	9.96072e-06	0.000156205	629.9	63.9	57.1	2415.3	1104.9
NM_002115	HK3	hexokinase 3 (white cell)	0.000208929	0.00102147	549.1	47.7	72.6	1886.1	780.3
NM_006665	HPSE	heparanase	0.0260715	0.0308904	646	30.2	155	697.8	168.7
NM_005529	HSPG2	heparan sulfate proteoglycan 2	1.45103e-07	1.07195e-05	133.2	10042.3	25859.9	405.6	497.7
X62515	HSPG2	heparan sulfate proteoglycan 2	1.14137e-07	9.3533e-06	143.2	14046.3	27260.4	365.8	491.7
NM_005332	HBZ	hemoglobin, zeta	0.000787966	0.00240995	415.6	87.7	141.8	507.1	1069.6
NM_000519	HBD	hemoglobin, delta	0.000502426	0.00178559	4148.2	58.5	101.4	15543.2	3544.9
BC069307	HBD	hemoglobin, delta	0.000122422	0.00073607	5535.7	113.6	57.7	19523.1	5539.9
NM_000518	HBB	hemoglobin, beta	1.35545e-05	0.000188531	12525.6	91.6	64.3	43188.8	13519.7
BC007075	HBB	hemoglobin, beta	1.39286e-06	4.66988e-05	11191.1	139.9	62	48069.5	15630.3
NM_000517	HBA2	hemoglobin, alpha 2	5.04933e-05	0.000423461	10978.3	180.7	163.4	50182.2	14510.6
NM_000558	HBA1	hemoglobin, alpha 1	5.93303e-06	0.000113972	14675.2	125.4	123.5	53026.2	16191.5
AK074396	HMCN2	hemicentin 2	0.000144474	0.000810964	360.2	83.7	86.4	512.2	1091
NM_001007469	HCST	hematopoietic cell signal transducer	1.47849e-08	2.13653e-06	3675.7	59.3	105.3	4321.4	2209.8
NM_015382	HECTD1	HECT domain containing 1	0.00118526	0.00317518	334.2	1615.7	1432.9	337.4	156.5
NM_002155	HSPA6	heat shock 70kDa protein 6 (HSP70B')	2.10734e-05	0.000248114	4917.7	685.4	389.2	4390.6	3891.8
BC110861	HSPA4	heat shock 70kDa protein 4	6.91264e-05	0.000514327	275.3	1359.5	1520.6	370.8	89.7
X67643	HSPA4	heat shock 70kDa protein 4	3.21813e-05	0.000321184	268.1	1187.3	1507	397.7	102.1
NM_052970	HSPA12B	heat shock 70kD protein 12B	0.0249052	0.0298313	198	246.4	1503.3	618.2	1508.8
NM_014424	HSPB7	heat shock 27kDa protein family, member 7 (cardiovascular)	0.0164739	0.0217885	81.6	999	167.9	132.4	456.1
NM_001540	HSPB1	heat shock 27kDa protein 1	4.97713e-07	2.43532e-05	6417.9	50485.2	43579.8	8824.4	5293.9
AB003333	HSPH1	heat shock 105kDa/110kDa protein 1	1.3524e-06	4.58524e-05	247.5	504.9	729.9	124.8	71.2
XM_291007	HEATR7B1	HEAT repeat containing 7B1	3.01446e-05	0.000308725	458.8	137.8	70.5	472.3	2052.1
NM_017802	HEATR2	HEAT repeat containing 2	3.14988e-07	1.78796e-05	270.4	1177.7	1328.9	313.6	176.8
BC101406	HAND2	heart and neural crest derivatives expressed 2	9.13439e-05	0.000607367	1062.4	163.5	235.1	452.2	3029
AY225521	LOC100131726	HCC-related HCC-C11_v3	4.05724e-05	0.00037158	246.1	40.8	45.8	551.9	1320.2
BC040849	HBS1L	HBS1-like (S. cerevisiae)	9.82414e-05	0.000637009	272.9	1331.7	1112.2	406.4	120.6
BC001465	HBS1L	HBS1-like (S. cerevisiae)	3.14956e-05	0.00031612	195.1	1271.7	979.6	287	80.2
NM_020995	HPR	haptoglobin-related protein	0.000536681	0.00186382	361.2	98.9	101.1	1377.4	630.2
NM_005143	HP	haptoglobin	0.000595256	0.00199973	321.5	133.6	81.9	1333.2	468.5
BC067128	HR	hairless homolog (mouse)	0.00384288	0.00725877	1338.3	6314.8	1027.5	1138.8	4690.8
NM_005318	H1F0	H1 histone family, member 0	0.000187986	0.000955172	191.3	2355.1	1753.6	657.8	301.4
NM_016541	GNG13	guanine nucleotide binding protein (G protein), gamma 13	3.5112e-05	0.000339202	1346.1	226	214.9	1979.8	13743.4
NM_018841	GNG12	guanine nucleotide binding protein (G protein), gamma 12	0.000132704	0.000772811	544.3	5269.3	5993.3	431	918.2
NM_002068	GNA15	guanine nucleotide binding protein (G protein), alpha 15 (Gq class)	0.000378338	0.00148513	637.9	32.9	53.9	1551.7	515.8
NM_002067	GNA11	guanine nucleotide binding protein (G protein), alpha 11 (Gq class)	0.000772605	0.00237988	166.8	2088.3	2530.1	628.8	606
NM_175571	GIMAP8	GTPase, IMAP family member 8	0.0139212	0.0191541	910.8	44.6	380.6	460.7	162.2
NM_018326	GIMAP4	GTPase, IMAP family member 4	0.0201259	0.025339	3106.5	50.5	731.8	1690.7	503.8
NM_015660	GIMAP2	GTPase, IMAP family member 2	0.0473781	0.0481188	1370.4	44.1	237	1026.3	300.5
NM_001024024	GCH1	GTP cyclohydrolase 1	0.00942628	0.0141563	2493.9	139.4	183.4	1765.8	581.5
NM_000161	GCH1	GTP cyclohydrolase 1	0.00435842	0.00797034	2731.4	86	191.9	2095.5	763.4
NM_001024070	GCH1	GTP cyclohydrolase 1	0.00251651	0.00535703	2783.1	100.7	188.7	2291.9	846.6
NM_001009824	GHRHR	growth hormone releasing hormone receptor	4.52036e-06	9.5264e-05	392.8	76.2	81	745.6	1211.8
NM_001001549	GRB10	growth factor receptor-bound protein 10	2.43959e-05	0.000272603	48.9	358.3	869.3	112.7	101.4
BC024285	GRB10	growth factor receptor-bound protein 10	8.33054e-06	0.000140274	93.7	716.1	1480.2	245.6	140.7
BC035626	GFI1B	growth factor independent 1B transcription repressor	5.85063e-05	0.000465441	769.7	40.2	66.6	2314.1	2652.9
NM_004188	GFI1B	growth factor independent 1B transcription repressor	4.41193e-05	0.000390831	690.7	54.1	61.2	2326.8	2446.8
BC043371	GFI1B	growth factor independent 1B transcription repressor	1.73838e-06	5.33449e-05	1186.3	78.3	65.1	1958	3086.8
BC032495	GDF5	growth differentiation factor 5	0.0206869	0.0258831	360.3	3368	379.6	141.7	685.2
BC008962	GDF15	growth differentiation factor 15	7.53803e-07	3.14252e-05	43.1	1716.2	3467.2	156.3	115.2
NM_004864	GDF15	growth differentiation factor 15	1.65175e-08	2.32087e-06	37.6	1872.6	3708.3	152.8	88.3
NM_000820	GAS6	growth arrest-specific 6	0.0013228	0.00342647	189.5	29040.5	4594.9	806.2	351.9
AY207007	GCOM1	GRINL1A complex locus	0.0213559	0.0265266	120.6	39.3	402.8	124.2	409.2
NM_004810	GRAP2	GRB2-related adaptor protein 2	4.93184e-05	0.000418179	1301.3	58.3	70.4	2484.9	1551.9
BC063534	GAPT	GRB2-binding adaptor protein, transmembrane	0.00285813	0.00586991	1478.1	69.3	86.6	899	393.2
BC025701	GZMM	granzyme M (lymphocyte met-ase 1)	0.00015656	0.000851477	1193.3	272.1	221.5	1713.8	2432
NM_002104	GZMK	granzyme K (granzyme 3; tryptase II)	0.00117622	0.00316032	1929.8	60.2	71.2	809.9	430.9
AY372494	GZMB	granzyme B (granzyme 2, cytotoxic T-lymphocyte-associated serine esterase 1)	7.86392e-08	7.4303e-06	4256.9	65.8	108.9	2628.6	2245.5
BC015739	GZMA	granzyme A (granzyme 1, cytotoxic T-lymphocyte-associated serine esterase 3)	9.84167e-06	0.000155389	3883	76.2	86.2	2233.2	1487.5
NM_006144	GZMA	granzyme A (granzyme 1, cytotoxic T-lymphocyte-associated serine esterase 3)	1.07117e-06	3.94216e-05	5696.5	58.9	96.2	3224.6	2493.4
NM_012483	GNLY	granulysin	0.000264637	0.00118204	6006.2	348.9	396.5	3472.7	5759.6
AK074386	GRHL3	grainyhead-like 3 (Drosophila)	6.4526e-05	0.000495763	350	60.4	53.9	190.2	838.2
NM_198281	GPRIN3	GPRIN family member 3	0.000118285	0.000719813	526.1	63.4	79.3	618.9	558.9
AK097517	GOLGA6L1	golgin A6 family-like 1	2.20058e-06	6.22797e-05	4441.8	242.7	378.6	2461.3	14323.5
NM_002081	GPC1	glypican 1	0.0017093	0.00408402	62.8	11166.8	1762.8	113.6	232.6
NM_002047	GARS	glycyl-tRNA synthetase	1.62596e-05	0.000211333	733.3	3385.5	2909.7	865.1	250.1
CR597410	GYLTL1B	glycosyltransferase-like 1B	0.000388497	0.00151034	301.1	104.8	87	433.1	450.7
AK092526	GYLTL1B	glycosyltransferase-like 1B	8.36159e-05	0.000576324	537.1	34.6	86.3	740.6	1454.7
NM_152312	GYLTL1B	glycosyltransferase-like 1B	0.000938025	0.00271204	295.4	68.4	67.5	358.8	556
BC107164	GPA33	glycoprotein A33 (transmembrane)	3.05614e-06	7.58489e-05	1082.8	66.8	93	535.6	2297.4
BC069705	GPA33	glycoprotein A33 (transmembrane)	3.16756e-07	1.78954e-05	1000.1	119.4	76.4	717.5	2483.2
NM_000851	GSTM5	glutathione S-transferase mu 5	0.0124825	0.0176288	215.8	2586.4	224.3	189.7	932.2
NM_001512	GSTA4	glutathione S-transferase alpha 4	0.000250145	0.0011434	215.4	2419.4	1456	161.6	396.5
NM_000847	GSTA3	glutathione S-transferase alpha 3	0.000119652	0.000724962	315.5	42	58.7	220.6	1812.4
NM_145740	GSTA1	glutathione S-transferase alpha 1	0.000180395	0.00093264	171	36.6	44.6	171.2	1124.6
NM_007327	GRIN1	glutamate receptor, ionotropic, N-methyl D-aspartate 1	0.000354999	0.00142667	175.1	98.4	107.9	603.7	3074.3
AJ249209	GRIK5	glutamate receptor, ionotropic, kainate 5	0.000141538	0.000801649	346.9	167.7	125.6	572.3	1371.1
NM_175768	GRIK2	glutamate receptor, ionotropic, kainate 2	0.000466636	0.0017004	309.2	62.5	69.9	178	423.2
NM_000158	GBE1	glucan (1,4-alpha-), branching enzyme 1	5.603e-07	2.63053e-05	246.2	2614	2904.3	321	72.7
NM_005716	GIPC1	GIPC PDZ domain containing family, member 1	2.17169e-06	6.181e-05	274.8	4996.2	3112.3	672.9	360.5
NM_002095	GTF2E2	general transcription factor IIE, polypeptide 2, beta 34kDa	0.000152573	0.000838337	509.2	1218.7	1432.7	464.2	136.8
NM_002052	GATA4	GATA binding protein 4	1.517e-05	0.000202139	310.8	36.9	48.6	441.1	1621.6
BC009797	GATA1	GATA binding protein 1 (globin transcription factor 1)	0.00599608	0.0100847	126.6	76.6	63.2	1075.6	323.1
NM_005248	FGR	Gardner-Rasheed feline sarcoma viral (v-fgr) oncogene homolog	1.48584e-07	1.08939e-05	4267.4	49.7	74.8	5979.3	2556.2
NM_181538	GJC3	gap junction protein, gamma 3, 30.2kDa	0.000231219	0.0010903	186.5	45.6	54.2	193.8	984.3
NM_005497	GJC1	gap junction protein, gamma 1, 45kDa	0.000264116	0.00118026	150	1599.8	749.5	112.1	208
BC072389	GJA4	gap junction protein, alpha 4, 37kDa	0.0150533	0.0203389	64.3	64	500.3	140.1	333.5
BC040904	GGTLC1	gamma-glutamyltransferase light chain 1	7.79468e-06	0.000135052	608.3	77.3	117.3	599.8	2107.5
NM_002043	GABRR2	gamma-aminobutyric acid (GABA) receptor, rho 2	1.48831e-06	4.9026e-05	1617.6	267.2	261.4	1148.6	5010.5
NM_003979	GPRC5A	G protein-coupled receptor, family C, group 5, member A	0.0024619	0.00527224	87.9	1261.6	1257	175.4	276.6
NM_170776	GPR97	G protein-coupled receptor 97	6.22827e-05	0.000485081	385.6	77.3	103.8	2546.4	912
NM_018485	GPR77	G protein-coupled receptor 77	5.46873e-05	0.000445856	295.3	66	50.2	230.5	697.5
NM_004224	GPR50	G protein-coupled receptor 50	0.00109697	0.00301538	182.1	56.2	51.2	250.2	660.6
NM_004951	GPR183	G protein-coupled receptor 183	0.00308239	0.00619357	1425.7	65.4	88.1	846.8	356.5
BC066927	GPR18	G protein-coupled receptor 18	0.00811183	0.0126605	2095.4	264.1	338.7	2209.6	1240.2
BC008569	GPR18	G protein-coupled receptor 18	0.003075	0.00618317	2462.2	285.2	366.8	2637.3	1643.7
NM_007223	GPR176	G protein-coupled receptor 176	0.00336614	0.00660711	87.4	3957	955.5	84.1	347.9
NM_005291	GPR17	G protein-coupled receptor 17	8.64126e-05	0.000587224	368.4	63.1	84.5	460.5	3209.5
NM_153832	GPR161	G protein-coupled receptor 161	0.000881276	0.00259958	117.6	1717.7	2079.3	193	423.2
NM_206997	GPR152	G protein-coupled receptor 152	7.77558e-06	0.000134911	900.8	152.9	162.4	564.5	1662.3
NM_001002911	GPR139	G protein-coupled receptor 139	0.000129899	0.000762768	492.5	64	80.9	264.6	1529.2
NM_015234	GPR116	G protein-coupled receptor 116	0.0220083	0.0271512	294.6	92.3	572.4	74.9	511
NM_153837	GPR114	G protein-coupled receptor 114	1.66835e-05	0.000214775	941.5	57.5	53.2	843.1	1278.6
NM_006018	GPR109B	G protein-coupled receptor 109B	4.16871e-06	8.98135e-05	1252.5	98.5	96	2045.7	1391.4
NM_177551	GPR109A	G protein-coupled receptor 109A	1.90901e-05	0.000234983	1237.1	99.4	59.7	1706.1	1033.2
NM_170699	GPBAR1	G protein-coupled bile acid receptor 1	0.000129686	0.000762223	1528.4	83	110.8	2693	973.5
BC049210	GFM1	G elongation factor, mitochondrial 1	0.00020821	0.0010199	437.1	1041.8	1461.7	316.8	138.1
NM_012196	GAGE8	G antigen 8	0.0002355	0.00110289	654.7	100.4	79.8	320.7	2073.4
NM_001475	GAGE5	G antigen 5	0.000203311	0.00100574	537.5	61.9	53.3	230.3	2065.5
NM_001474	GAGE4	G antigen 4	3.29136e-05	0.000324942	814.9	60	71.2	384	2450.9
BC018052	GAGE2E	G antigen 2E	0.000204417	0.00100774	819.9	82.6	121.6	469.2	2838.1
BC053655	FGD2	FYVE, RhoGEF and PH domain containing 2	0.000712299	0.00225109	1212.3	468.6	295.6	3583.9	1466.4
NM_173558	FGD2	FYVE, RhoGEF and PH domain containing 2	3.85829e-05	0.000361157	2739.9	64.3	83.7	2430.3	1206.2
NM_178155	FUT8	fucosyltransferase 8 (alpha (1,6) fucosyltransferase)	5.2524e-06	0.000104912	275.4	1235	1446.7	173.1	109.4
BC061700	FUT6	fucosyltransferase 6 (alpha (1,3) fucosyltransferase)	3.17102e-06	7.72658e-05	694.9	103.2	101.1	367.7	1407.2
NM_000507	FBP1	fructose-1,6-bisphosphatase 1	0.000728799	0.00228653	2975.7	127.3	133.5	3219.3	1160.3
AB054881	FZD4	frizzled homolog 4 (Drosophila)	2.14916e-06	6.16933e-05	118.4	1281.4	2028.9	112.9	161.4
AB158503	FHL2	four and a half LIM domains 2	0.00267646	0.00560334	167.1	2157.6	2318.3	197.9	665.1
NM_001039492	FHL2	four and a half LIM domains 2	6.18002e-07	2.78433e-05	62.7	4189.4	4283.7	129.1	194.5
NM_005438	FOSL1	FOS-like antigen 1	0.000128223	0.000756315	1294.1	7933.5	14116.4	1974.8	2240.8
NM_002029	FPR1	formyl peptide receptor 1	5.64589e-05	0.000455861	13129.3	29.4	58.7	13771.3	2654.7
BC005315	FPR1	formyl peptide receptor 1	2.44238e-05	0.000272659	15390.4	86.7	73.3	17533.1	3808.1
NM_021953	FOXM1	forkhead box M1	3.58578e-05	0.00034431	194.3	1795.7	2872.2	635.2	348.1
NM_003923	FOXH1	forkhead box H1	0.000218297	0.00105225	236.6	57.3	82.9	438	2459.5
NM_012186	FOXE3	forkhead box E3	0.000324145	0.001345	181.9	44.8	55.2	249.1	645.8
BC103887	FOXD4L6	forkhead box D4-like 6	0.000892881	0.00262278	1694.1	617.4	555.8	2231.4	10721.9
NM_012184	FOXD4L1	forkhead box D4-like 1	1.85979e-06	5.55545e-05	931.7	145.4	129.1	512.3	2783.2
NM_012183	FOXD3	forkhead box D3	0.00105802	0.00294077	452.3	131.7	123.9	426.2	1044.2
NM_021784	FOXA2	forkhead box A2	0.000463859	0.00169345	333	109.2	106.5	413.7	1810.4
BC011780	FOXA2	forkhead box A2	0.000267125	0.00118875	202	63.5	81.7	416.6	1483
NM_000803	FOLR2	folate receptor 2 (fetal)	0.00255734	0.0054202	776.9	90	110.1	902	662.5
NM_002020	FLT4	fms-related tyrosine kinase 4	0.000195304	0.000980291	1870.8	186.9	257.9	1075.4	4273.6
AK128225	FLJ46358	FLJ46358 protein	1.85087e-05	0.000229766	3389.5	277.9	294.2	731	4987.9
NM_001002294	FMO3	flavin containing monooxygenase 3	0.00727071	0.0116496	529.3	2107	258	143.8	983.5
NM_007270	FKBP9	FK506 binding protein 9, 63 kDa	6.88064e-05	0.000512832	616.4	12093.5	5703.3	666.2	807.6
AK092708	FKBP10	FK506 binding protein 10, 65 kDa	0.000603617	0.00201882	115.5	3201.3	3080.7	168	388.5
AK025874	FKBP10	FK506 binding protein 10, 65 kDa	0.000115667	0.000709467	145.1	3959.1	3361.8	160.6	333.7
NM_021939	FKBP10	FK506 binding protein 10, 65 kDa	8.38411e-05	0.000577294	203.6	4600.7	4133.9	221.6	419.5
AF089841	FLNC	filamin C, gamma	2.02627e-05	0.000242356	101	5724.7	3631.7	171.2	313.2
NM_001458	FLNC	filamin C, gamma	1.96683e-05	0.000238177	119.7	4906.1	3137.6	128.9	307.8
NM_001024215	FBLIM1	filamin binding LIM protein 1	1.80927e-07	1.23939e-05	182.2	2569.4	5181.6	229.2	420
CR749452	FCN1	ficolin (collagen/fibrinogen domain containing) 1	0.00341051	0.00666686	380.2	62.1	55.3	405.3	177
NM_006486	FBLN1	fibulin 1	0.0298297	0.0342396	324.7	60054.9	1060.1	763.8	1494
NM_022823	FNDC4	fibronectin type III domain containing 4	0.000665755	0.00215326	241.8	5647.9	6342.5	483.6	957
BC039297	FNDC3B	fibronectin type III domain containing 3B	8.10425e-05	0.000566096	849.7	2372.5	2656.9	721.1	176
NM_054034	FN1	fibronectin 1	0.000697551	0.00221969	58.1	25579.2	3571.9	340.4	85.1
BC091494	FGFR1	fibroblast growth factor receptor 1	7.11018e-05	0.000523725	471.2	12958.6	5352	506	861.1
M63888	FGFR1	fibroblast growth factor receptor 1	3.49873e-06	8.15587e-05	374.3	19974.1	8517.8	473.9	692.2
NM_006682	FGL2	fibrinogen-like 2	0.00262304	0.00551794	7212.9	1555	161	5055.2	1451.2
AK027716	FIBCD1	fibrinogen C domain containing 1	0.0105135	0.0154181	305.1	7777.7	527.9	701.4	2728.6
NM_032843	FIBCD1	fibrinogen C domain containing 1	0.00744864	0.0118662	437.8	10196.9	684.6	681.6	3181.3
NM_024417	FDXR	ferredoxin reductase	0.000733719	0.00229658	1256.4	10447.9	6730.8	1095.2	1895.6
BC067080	FCRLB	Fc receptor-like B	0.00167505	0.00402518	150.2	90.6	96.8	354.8	798.3
AK131201	FCRL6	Fc receptor-like 6	0.00169951	0.00406869	1263	81.7	95.9	1081	858.5
AY212514	FCRL6	Fc receptor-like 6	0.000147051	0.00081988	1577.4	104	68	1291	1482.7
M31933	FCGR2B	Fc fragment of IgG, low affinity IIb, receptor (CD32)	1.60812e-05	0.000209647	1673.7	64.4	106.7	2554.3	1051.3
NM_001002273	FCGR2B	Fc fragment of IgG, low affinity IIb, receptor (CD32)	5.34913e-06	0.000106421	5294.4	50.8	67.4	5172	1782.9
BC020823	FCGR2A	Fc fragment of IgG, low affinity IIa, receptor (CD32)	2.84346e-05	0.000298961	7449	274.3	109.3	7908	2835.5
M31932	FCGR2A	Fc fragment of IgG, low affinity IIa, receptor (CD32)	8.36664e-06	0.000140646	5483.5	163.9	71.5	6566.5	2219.3
J03619	FCGR2A	Fc fragment of IgG, low affinity IIa, receptor (CD32)	6.58826e-06	0.000121649	6565.4	174.9	100.6	9408.8	2591.9
BC019931	FCGR2A	Fc fragment of IgG, low affinity IIa, receptor (CD32)	3.68139e-06	8.39975e-05	5935	239.9	100	7045.8	2554.7
NM_021642	FCGR2A	Fc fragment of IgG, low affinity IIa, receptor (CD32)	1.88756e-06	5.59969e-05	6925.9	129.6	88.3	6708.1	2476.3
NM_001004340	FCGR1B	Fc fragment of IgG, high affinity Ib, receptor (CD64)	0.000867079	0.00257146	987	62.7	44.5	1606	345.8
NM_002002	FCER2	Fc fragment of IgE, low affinity II, receptor for (CD23)	8.00448e-07	3.28249e-05	1143.9	38.8	66.7	2075.5	1288.1
BC033872	FCER1G	Fc fragment of IgE, high affinity I, receptor for; gamma polypeptide	2.41192e-06	6.60289e-05	15238.6	68.3	108.2	14844.7	5262.5
NM_004106	FCER1G	Fc fragment of IgE, high affinity I, receptor for; gamma polypeptide	1.33371e-06	4.53205e-05	13325	154.5	121.2	15471.9	5662.8
BC039024	FBXO22	F-box protein 22	1.42022e-05	0.000194577	246.5	1245.7	1564	185.4	201.1
AK021860	FBXO17	F-box protein 17	0.000131637	0.000768983	75.9	1453.4	1354.1	92.2	210.8
NM_024907	FBXO17	F-box protein 17	5.91393e-05	0.000468518	76.5	1389.6	1255.4	174.2	206.9
NM_012304	FBXL7	F-box and leucine-rich repeat protein 7	9.53292e-06	0.000152528	311.9	2528.8	2844.7	145.5	759
NM_006732	FOSB	FBJ murine osteosarcoma viral oncogene homolog B	3.74241e-05	0.00035416	3501.7	49.3	59	1518.7	789.5
NM_005252	FOS	FBJ murine osteosarcoma viral oncogene homolog	0.000158896	0.000860764	9007.4	74.1	65.3	4130.7	992.4
BC004490	FOS	FBJ murine osteosarcoma viral oncogene homolog	5.91476e-06	0.000113842	17510.1	121	169.2	9789.5	4223.8
NM_004104	FASN	fatty acid synthase	1.14938e-07	9.36311e-06	186.4	11533	6318.4	636.1	440.8
NM_021727	FADS3	fatty acid desaturase 3	5.01719e-06	0.000101765	256.6	5679.4	4956.1	656.2	629.1
AK027513	FADS2	fatty acid desaturase 2	2.67502e-05	0.000287833	137.7	21353.1	6523.1	317.4	282.1
BC009011	FADS2	fatty acid desaturase 2	1.8906e-06	5.60319e-05	70.7	16975.8	5850.9	271.4	171.3
NM_004265	FADS2	fatty acid desaturase 2	1.10931e-06	4.043e-05	69.7	10767	4191.2	342.9	206.9
BC007846	FADS1	fatty acid desaturase 1	2.33582e-05	0.000264662	241.4	9181.4	5562.4	778.2	165.9
NM_013402	FADS1	fatty acid desaturase 1	5.35326e-06	0.000106433	125.3	2668.3	1507.4	253.9	114
AK074754	FADS1	fatty acid desaturase 1	2.70673e-06	7.05389e-05	324	7629.1	4991.4	691	189.4
NM_001445	FABP6	fatty acid binding protein 6, ileal	2.1493e-07	1.40525e-05	1865.6	173.2	88.4	1025.2	4231.3
NM_024306	FA2H	fatty acid 2-hydroxylase	0.000186174	0.000949388	140.3	33	52.8	278.5	496.1
BC042179	FITM1	fat storage-inducing transmembrane protein 1	1.03233e-06	3.85093e-05	2347	223.3	240.5	826.4	6519.1
NM_003088	FSCN1	fascin homolog 1, actin-bundling protein (Strongylocentrotus purpuratus)	1.02982e-05	0.000159544	141.2	14142.3	10709.7	941.9	649.8
BC007948	FSCN1	fascin homolog 1, actin-bundling protein (Strongylocentrotus purpuratus)	3.2401e-06	7.81278e-05	291.4	14956.3	12021.8	931.1	756.4
NM_003824	FADD	Fas (TNFRSF6)-associated via death domain	1.59534e-06	5.12088e-05	163.7	1473.4	3086.6	513.7	265.8
BC000334	FADD	Fas (TNFRSF6)-associated via death domain	2.784e-07	1.64858e-05	104.3	1105.7	1492.4	294.6	136
NM_004462	FDFT1	farnesyl-diphosphate farnesyltransferase 1	1.58788e-05	0.000208179	753.9	4403.9	4751.2	1231.8	238.2
NM_030919	FAM83D	family with sequence similarity 83, member D	1.01714e-05	0.000158437	70.6	660.9	1112.9	232.9	87.3
NM_015667	FAM75A7	family with sequence similarity 75, member A7	1.32515e-05	0.000186033	608.3	124	83.1	512.6	3689.7
NM_001013736	FAM47C	family with sequence similarity 47, member C	9.36709e-05	0.000618745	469.3	72.7	88.3	347.2	1957.2
NM_017633	FAM46A	family with sequence similarity 46, member A	0.0119872	0.0170831	2929.5	1531.3	454.9	3852.4	971.9
NM_203392	FAM27L	family with sequence similarity 27-like	0.00113889	0.00309477	1073.8	89.7	203	297.7	5441.9
BC073976	FAM27C	family with sequence similarity 27, member C	0.0265125	0.031301	451	78.5	560.4	387.8	2243.8
NM_001010919	FAM26F	family with sequence similarity 26, member F	0.00144862	0.00364637	2071.5	59.3	62.9	1215	337
BC042812	FAM182B	family with sequence similarity 182, member B	0.000125808	0.000748472	208.8	25.3	54.5	183.7	1686.8
BC109302	FAM171A1	family with sequence similarity 171, member A1	2.7676e-06	7.16035e-05	65.1	725.4	1725.2	101.9	161.4
NM_173509	FAM163A	family with sequence similarity 163, member A	0.000377749	0.00148387	154.3	61.2	61.4	269.9	727.9
AY341951	FAM138D	family with sequence similarity 138, member D	0.000401499	0.00154357	1164.7	491.2	97.6	1003.4	4792.8
AF346307	FAM138B	family with sequence similarity 138, member B	0.000821701	0.00248258	970	467.2	133.4	874.2	4252.6
BC071991	FAM127B	family with sequence similarity 127, member B	9.46598e-08	8.26997e-06	152.3	6215.5	2699.9	219.8	84.1
AK098343	FAM123A	family with sequence similarity 123A	7.44296e-05	0.000537337	585.3	49.6	103.3	288.6	963.6
NM_152704	FAM123A	family with sequence similarity 123A	6.02148e-05	0.000474245	336.4	48.1	64.6	254.8	611.1
NM_030802	FAM117A	family with sequence similarity 117, member A	0.0013286	0.00343868	2288.5	660.3	521.7	3990.7	1885.4
NM_031424	FAM110A	family with sequence similarity 110, member A	0.00295375	0.00600451	2465.7	569.1	551.8	3683.3	1792.6
NM_019018	FAM105A	family with sequence similarity 105, member A	0.0012394	0.00327375	832	107.9	71.8	854.3	314
BC011524	FAM105A	family with sequence similarity 105, member A	3.62072e-06	8.32483e-05	1433.1	85	45.8	1201	604.2
BC000919	FAM104B	family with sequence similarity 104, member B	1.34873e-05	0.000188029	1331.1	141.6	125.8	364.9	3126.5
NM_000401	EXT2	exostosin 2	0.000108502	0.000680192	459.3	1543.4	1487.5	507.7	194.7
NM_016042	EXOSC3	exosome component 3	1.93583e-05	0.000236513	160.4	588.5	689.6	119.6	83.3
NM_015904	EIF5B	eukaryotic translation initiation factor 5B	0.000218723	0.00105312	405.6	1110.8	1197.1	306.7	126.6
NM_004953	EIF4G1	eukaryotic translation initiation factor 4 gamma, 1	6.89849e-06	0.000125533	434.5	5287.1	5458.7	1065.7	528.6
BC007333	ETV5	ets variant 5	7.21145e-05	0.000528087	124.5	1501.2	1411.5	163.1	236.1
BC002390	EI24	etoposide induced 2.4 mRNA	1.77326e-06	5.39331e-05	765.6	4309	4470.8	831.3	310.1
NM_181532	ERAS	ES cell expressed Ras	9.6637e-05	0.000630599	374.1	79	64.2	205.6	908.9
BC099627	EPB42	erythrocyte membrane protein band 4.2	7.24101e-05	0.000529994	615.5	73.4	87.9	2911.4	1877.6
NM_020909	EPB41L5	erythrocyte membrane protein band 4.1 like 5	0.000114936	0.000706135	57.1	295.6	323.2	53.6	114.3
AY358234	LOC100129831	EPWW6493	1.34304e-05	0.000187928	379.5	131.7	164.2	1745.9	2596.2
NM_001424	EMP2	epithelial membrane protein 2	0.0088295	0.0134787	71.2	1857.6	685.9	86.9	280.9
NM_001423	EMP1	epithelial membrane protein 1	8.57036e-07	3.43054e-05	91	2851.3	3635.4	263.8	151.9
NM_004093	EFNB2	ephrin-B2	0.000299581	0.00128171	86.4	757.1	1221.2	94.3	121.6
NM_004428	EFNA1	ephrin-A1	0.00340598	0.00666037	121.9	97.3	774.9	187.1	264.5
NM_004444	EPHB4	EPH receptor B4	3.09688e-05	0.000313231	470	9835.7	13973	1045.8	1364.3
NM_005232	EPHA1	EPH receptor A1	0.000122926	0.000738073	368.7	77.8	101.3	529.7	1034
NM_001427	EN2	engrailed homeobox 2	9.28966e-06	0.000150553	1179.5	175.5	141.7	646.9	2295.3
NM_001430	EPAS1	endothelial PAS domain protein 1	3.58696e-07	1.9586e-05	76.1	12949.1	6048.7	220.7	150
NM_138961	ESAM	endothelial cell adhesion molecule	0.00798584	0.0125157	204.4	38.7	1147.9	1015.4	634.8
NM_022350	ERAP2	endoplasmic reticulum aminopeptidase 2	0.000995035	0.00281996	2468.4	184.5	236.3	1140.9	1101.2
NM_014590	ERVWE1	endogenous retroviral family W, env(C7), member 1	0.000352148	0.00141919	539.9	51.6	56.6	264.3	2348.9
NM_012081	ELL2	elongation factor, RNA polymerase II, 2	9.22861e-05	0.000612416	160.6	1367.9	744.9	138.3	77.1
NM_014556	EVC	Ellis van Creveld syndrome	0.00118437	0.00317418	71.7	2012.1	963.7	156.3	266.7
AK075554	ELN	elastin	0.0124219	0.017558	501.8	2611.2	459	172.3	943.4
NM_139265	EHD4	EH-domain containing 4	4.44243e-05	0.000392207	123.1	519.1	1031.3	192.2	91.3
BC051823	EHD4	EH-domain containing 4	2.21989e-05	0.000256556	97.7	532	931.9	173.3	73.3
AK074701	EHD2	EH-domain containing 2	3.92002e-05	0.000364334	220.4	21451.3	11887.9	525.2	572
NM_014601	EHD2	EH-domain containing 2	4.91863e-06	0.000100344	129.7	24456.8	15043.3	557.3	435.3
NM_032571	EMR3	egf-like module containing, mucin-like, hormone receptor-like 3	2.89264e-07	1.68093e-05	1285.6	48.1	53.6	2598.3	1493.7
BC034949	EMR2	egf-like module containing, mucin-like, hormone receptor-like 2	0.000277282	0.00121848	1426.1	63.9	67.8	2065.8	640.8
NM_001974	EMR1	egf-like module containing, mucin-like, hormone receptor-like 1	2.21223e-05	0.000256161	1889.6	56.1	66.2	3432	1565
NM_022336	EDAR	ectodysplasin A receptor	2.78292e-07	1.64858e-05	648.6	99	73.9	530.2	1691.3
NM_014210	EVI2A	ecotropic viral integration site 2A	0.0234621	0.0284759	1117.5	158.8	110.9	1053.3	168.1
NM_001003927	EVI2A	ecotropic viral integration site 2A	0.00101339	0.00285544	922.2	120.3	107	945	353.3
NM_001008707	EML1	echinoderm microtubule associated protein like 1	6.22446e-05	0.000485035	63.3	1110	758.3	140.4	123.1
NM_004393	DAG1	dystroglycan 1 (dystrophin-associated glycoprotein 1)	1.67157e-07	1.18827e-05	248.1	3292.2	2965.5	298.4	173.7
NM_003494	DYSF	dysferlin, limb girdle muscular dystrophy 2B (autosomal recessive)	0.0187309	0.0240263	9447.5	485.5	9848.3	17022.3	7373.8
AK127038	DNM1	dynamin 1	0.00140573	0.00357492	864	1734.8	455.8	519.4	3081.2
AF331843	DUSP2	dual specificity phosphatase 2	3.19143e-07	1.78954e-05	3688.2	107.1	132.3	2190.6	1641.8
NM_004418	DUSP2	dual specificity phosphatase 2	1.44066e-07	1.07195e-05	3155.8	59.3	92.8	1872.2	1511.3
NM_001012644	DUSP15	dual specificity phosphatase 15	1.61383e-05	0.000210118	1840	195.3	233.8	778.5	3555.9
NM_004417	DUSP1	dual specificity phosphatase 1	0.00255402	0.0054147	6465.3	685.7	844.1	4993.9	2376.5
NM_004395	DBN1	drebrin 1	0.000184941	0.000945439	324	5690.3	4956.8	552.3	1043.2
BC007281	DBN1	drebrin 1	7.39194e-05	0.000534737	721.8	8354.1	7422.9	991.4	1701.9
BC007567	DBN1	drebrin 1	3.3524e-06	7.95413e-05	610.2	8352.1	8471.3	971.7	1021.7
NM_018962	DSCR6	Down syndrome critical region gene 6	2.31116e-06	6.43218e-05	479.7	88.4	53.7	165.1	1014.4
NM_005867	DSCR4	Down syndrome critical region gene 4	7.16634e-05	0.000526189	279.5	42.4	73.6	269	970.9
XM_927996	LOC653541	double homeobox, 4-like	4.94744e-05	0.000418761	1938	138.7	113.9	1251.2	21356.5
XM_496731	DUX4L4	double homeobox 4 like 4	2.56888e-05	0.000281234	2152.2	95.7	111.9	1594.4	21409.5
NM_033178	DUX4	double homeobox 4	1.34578e-05	0.000188029	1704.3	103	61.2	1949.1	17078
NM_012146	DUX1	double homeobox 1	7.34771e-05	0.000533477	292.7	58.7	55.6	211.8	2989.3
NM_003586	DOC2A	double C2-like domains, alpha	0.000310016	0.0013078	285	61.7	91	441.3	975.2
NM_000787	DBH	dopamine beta-hydroxylase (dopamine beta-monooxygenase)	7.49306e-05	0.000540068	362.1	94.4	121.8	506.2	2003.5
NM_018110	DOK4	docking protein 4	0.000683199	0.00219067	194.2	821.6	977.5	138.9	291.2
AF357221	DNM1P35	DNM1 pseudogene 35	6.32294e-06	0.000118741	1353.5	97.2	93.5	779	9096.3
BC012361	DLX3	distal-less homeobox 3	2.60341e-06	6.89215e-05	1621.3	150.7	102.2	709.5	2850
BC032558	DLX2	distal-less homeobox 2	5.67609e-05	0.000457075	225.6	72.9	55.8	254.9	463.2
NM_004747	DLG5	discs, large homolog 5 (Drosophila)	3.80071e-05	0.000357656	108.5	1943.6	723.9	154.3	78.8
NM_001014796	DDR2	discoidin domain receptor tyrosine kinase 2	1.12823e-07	9.30258e-06	115	13476.2	5456.6	129.6	194.4
BC003064	DAB2	disabled homolog 2, mitogen-responsive phosphoprotein (Drosophila)	9.30827e-07	3.6047e-05	995	23368.9	12022	912.3	1014.4
NM_001343	DAB2	disabled homolog 2, mitogen-responsive phosphoprotein (Drosophila)	4.45564e-08	4.91545e-06	394.8	11257.7	6480.9	402.1	209.7
CR625664	DPEP2	dipeptidase 2	3.72999e-05	0.000353318	2611	30.4	60.4	2733.3	940.6
NM_022355	DPEP2	dipeptidase 2	1.49868e-08	2.15104e-06	1506.7	67.8	57.1	2293	1197
NM_014974	DIP2C	DIP2 disco-interacting protein 2 homolog C (Drosophila)	0.000426288	0.00160549	89.1	1222.5	714.8	98	184.5
NM_013974	DDAH2	dimethylarginine dimethylaminohydrolase 2	8.94222e-07	3.51043e-05	617.7	6303.1	6269.1	1073.7	644.4
BC039006	DPYSL3	dihydropyrimidinase-like 3	0.000130055	0.000763385	74	612.4	532.4	75.7	168
NM_032564	DGAT2	diacylglycerol O-acyltransferase 2	0.00779475	0.0122807	615.2	128.2	184.7	1360.9	543.7
AB209635	DGKZ	diacylglycerol kinase, zeta 104kDa	1.58471e-05	0.000207944	646.6	77	165.4	711.8	1745.4
NM_006870	DSTN	destrin (actin depolymerizing factor)	2.35407e-05	0.000265746	858.2	5296.6	4007.8	1285.7	557.4
AY358412	DMKN	dermokine	0.00692442	0.0112345	221.5	621.8	196.1	82.4	446.3
NM_014208	DSPP	dentin sialophosphoprotein	0.00069929	0.00222499	531.4	107.9	166.4	214.9	1720.4
NM_004416	DTX1	deltex homolog 1 (Drosophila)	7.25949e-05	0.000530831	704.5	97.3	146.9	488.5	1410.7
AY122477	DEFB125	defensin, beta 125	9.76938e-06	0.000155026	758.6	70.9	112.2	293.8	1341.8
NM_001037500	DEFB124	defensin, beta 124	0.000122318	0.000735826	337.7	40.3	60.4	364.2	1032.3
NM_004084	DEFA1	defensin, alpha 1	0.000689661	0.00220552	2424.1	82.4	48	3897.1	675.9
AK093572	DOCK8	dedicator of cytokinesis 8	0.00131066	0.00340235	646.6	64.3	78.3	1101.8	395.4
AK130744	DOCK2	dedicator of cytokinesis 2	1.24558e-07	9.7514e-06	3690.4	112.4	92.9	3008.2	1831.8
NM_001348	DAPK3	death-associated protein kinase 3	5.01277e-07	2.44454e-05	275	2790.3	2391.6	672.1	308.6
NM_019030	DHX29	DEAH (Asp-Glu-Ala-His) box polypeptide 29	0.000135029	0.000782327	307.9	1108.3	1128.6	175.9	95.6
BC005070	DDX11L2	DEAD/H (Asp-Glu-Ala-Asp/His) box polypeptide 11 like 2	0.00242069	0.0052124	2918.2	988.5	1518.8	6630	10190.5
NM_001923	DDB1	damage-specific DNA binding protein 1, 127kDa	4.04197e-05	0.000370526	1441	8687.6	7728.3	2402	1068.5
NM_003737	DCHS1	dachsous 1 (Drosophila)	1.22366e-05	0.000177239	133.3	2592.9	3052.9	383.4	351.7
NM_001037631	CTLA4	cytotoxic T-lymphocyte-associated protein 4	6.82194e-05	0.000510857	1073.7	46.8	60.9	460.5	478
AK123693	CKAP4	cytoskeleton-associated protein 4	0.000120204	0.000727523	558.9	2482.1	2381.4	964	211
NM_006825	CKAP4	cytoskeleton-associated protein 4	7.57833e-05	0.000544031	713.3	3875.2	3978.9	1512.4	309.6
AK002145	CYTH4	cytohesin 4	3.9795e-05	0.000367503	1839.6	31.7	92.6	2262.5	1472.1
BC017780	CYTH4	cytohesin 4	1.16201e-05	0.000171714	947.8	117.7	81.9	2159.6	1157.4
NM_013385	CYTH4	cytohesin 4	1.01066e-06	3.78164e-05	1902.5	59	69.9	2642.2	1445.2
BC032322	CYP51A1	cytochrome P450, family 51, subfamily A, polypeptide 1	3.60664e-05	0.000345433	129.7	2744.6	1521.2	241.6	68.9
AK090886	CYP46A1	cytochrome P450, family 46, subfamily A, polypeptide 1	0.000450844	0.00166196	220.4	98.5	120.8	482.7	1790.5
NM_006668	CYP46A1	cytochrome P450, family 46, subfamily A, polypeptide 1	0.000102684	0.000656	283.9	133.8	97	588.3	1703.8
NM_000778	CYP4A11	cytochrome P450, family 4, subfamily A, polypeptide 11	5.25997e-06	0.000104994	2436	185.4	251.2	824	6833.8
BC040430	CYP27A1	cytochrome P450, family 27, subfamily A, polypeptide 1	0.0183906	0.0237114	910.9	1879.5	620.2	946.9	242.5
NM_000106	CYP2D6	cytochrome P450, family 2, subfamily D, polypeptide 6	0.000173795	0.000909908	265.8	141.8	147.3	863.5	1289.2
NM_000767	CYP2B6	cytochrome P450, family 2, subfamily B, polypeptide 6	1.79394e-06	5.42338e-05	1131.1	120.9	148.8	470.4	2684.9
NM_000102	CYP17A1	cytochrome P450, family 17, subfamily A, polypeptide 1	4.93224e-05	0.000418179	158	71.8	43.5	136.7	345.8
NM_000761	CYP1A2	cytochrome P450, family 1, subfamily A, polypeptide 2	3.53937e-06	8.21107e-05	1622.2	69.1	107.2	354.8	2142.4
NM_001864	COX7A1	cytochrome c oxidase subunit VIIa polypeptide 1 (muscle)	0.00955699	0.0143097	83.4	2905.1	1017.3	145.3	423.4
BC100899	COX6B2	cytochrome c oxidase subunit VIb polypeptide 2 (testis)	0.000263968	0.00118022	142.2	44.9	52.2	197.4	740.8
NM_144613	COX6B2	cytochrome c oxidase subunit VIb polypeptide 2 (testis)	0.000132635	0.000772811	350.8	55.1	80.5	411.8	1897.5
BC100902	COX6B2	cytochrome c oxidase subunit VIb polypeptide 2 (testis)	4.16728e-06	8.98135e-05	282	58.2	49.4	457.3	1602.7
NM_032609	COX4I2	cytochrome c oxidase subunit IV isoform 2 (lung)	8.68026e-05	0.000588598	1407.1	271.5	271	734.8	4140.7
BC101125	COX8C	cytochrome c oxidase subunit 8C	3.37097e-05	0.000329991	392.5	34.5	77.6	442.7	1639.9
NM_182971	COX8C	cytochrome c oxidase subunit 8C	4.73213e-06	9.82308e-05	505	80.9	60.6	500.3	1984.7
NM_001785	CDA	cytidine deaminase	0.000945455	0.00272438	1875.7	172.7	104.5	3864.1	778
BC054036	CDA	cytidine deaminase	0.000193105	0.000971935	3108.8	152	95.1	4900	1075.4
AY634312	CDA	cytidine deaminase	2.94165e-06	7.46331e-05	3778.3	246.9	160.6	6764.6	2452.7
NM_001554	CYR61	cysteine-rich, angiogenic inducer, 61	1.7732e-05	0.000222838	73.1	4449.8	6178.2	212.5	131.8
AK092741	CRIP1	cysteine-rich protein 1 (intestinal)	1.10675e-06	4.03856e-05	2654.6	171	122.9	1366.6	3100.4
NM_004078	CSRP1	cysteine and glycine-rich protein 1	1.20382e-06	4.26373e-05	252.3	2122.9	1873.7	715.9	138.6
BC015507	CST7	cystatin F (leukocystatin)	5.83751e-08	6.04555e-06	3244.5	82.8	61.8	5061.6	2571.6
BC000440	CBS	cystathionine-beta-synthase	8.34797e-05	0.000575649	81.9	1635.7	1512.5	99.4	238.8
NM_000071	CBS	cystathionine-beta-synthase	8.30644e-05	0.000574262	64.2	1878.4	1553.6	109.2	208.2
U26727	CDKN2A	cyclin-dependent kinase inhibitor 2A (melanoma, p16, inhibits CDK4)	2.71547e-07	1.63042e-05	80.2	1882.3	1267.4	174.8	86.9
L27211	CDKN2A	cyclin-dependent kinase inhibitor 2A (melanoma, p16, inhibits CDK4)	5.13683e-08	5.50994e-06	72.1	2110.1	1212.1	123.8	71.5
NM_003936	CDK5R2	cyclin-dependent kinase 5, regulatory subunit 2 (p39)	7.17179e-06	0.000128897	825	158.6	87	1154.7	2714.7
NM_000075	CDK4	cyclin-dependent kinase 4	3.46761e-07	1.91424e-05	895.9	6135.7	6281.4	1007.7	221.8
BC015669	CDK4	cyclin-dependent kinase 4	6.87525e-08	6.79433e-06	2666.7	11896.9	14242.4	2771.9	1330.6
NM_053056	CCND1	cyclin D1	3.6685e-06	8.38939e-05	326	17231	15356.8	596.2	896.5
BC001501	CCND1	cyclin D1	2.68881e-06	7.04407e-05	672.2	41160.5	27100.3	1071.5	1889.3
BC096298	CNGA3	cyclic nucleotide gated channel alpha 3	7.72931e-05	0.000548938	198.4	73.4	74.1	231.5	1109.1
AF212995	CUL4B	cullin 4B	7.35598e-05	0.000533743	211.6	733.9	812.3	131.6	66.9
NM_001025076	CELF2	CUGBP, Elav-like family member 2	0.00554103	0.00951691	1032	102	154.4	1513	551.5
AF468010	CDCP1	CUB domain containing protein 1	0.00233673	0.0050765	117.1	5901.2	1822.4	277.5	429.5
NM_022842	CDCP1	CUB domain containing protein 1	0.00211458	0.0047229	55.5	2929.7	936.9	139.5	127.7
BC074822	CLEC4A	C-type lectin domain family 4, member A	0.0121022	0.0172038	888.6	69.7	60.6	879.1	165.7
NM_016184	CLEC4A	C-type lectin domain family 4, member A	0.00634597	0.0105211	1657.8	96	98.8	1981.3	373.3
NM_001011880	CLEC18B	C-type lectin domain family 18, member B	0.000367688	0.00145709	189.2	86.4	62.4	297	576.4
NM_138337	CLEC12A	C-type lectin domain family 12, member A	1.50859e-05	0.000201375	6475.9	49.9	68.6	4543.2	1597.5
NM_016509	CLEC1B	C-type lectin domain family 1, member B	8.79272e-09	1.48057e-06	3368.9	140.9	244	2159.1	5411.3
NM_014633	CTR9	Ctr9, Paf1/RNA polymerase II complex component, homolog (S. cerevisiae)	3.72808e-05	0.000353248	193.9	704.7	732	151.4	73.5
NM_001008392	CTDSPL	CTD (carboxy-terminal domain, RNA polymerase II, polypeptide A) small phosphatase-like	2.13665e-05	0.000250294	137.6	961.1	1069.9	264.2	155.8
NM_001316	CSE1L	CSE1 chromosome segregation 1-like (yeast)	6.4092e-06	0.000119763	286.7	796.6	1383.6	230.2	76.8
AF268421	CSAG3	CSAG family, member 3	2.1009e-05	0.000247673	664.5	68.6	91.8	450.4	2417.6
NM_004909	CSAG2	CSAG family, member 2	3.29296e-06	7.84919e-05	643.5	88.7	77.9	448.3	2307.1
NM_001889	CRYZ	crystallin, zeta (quinone reductase)	1.15465e-06	4.15898e-05	108.1	993.5	518.6	103.1	69.9
NM_206833	CTXN1	cortexin 1	0.0125252	0.0176742	985.6	5481	11556.9	1441.8	6718
BC033889	CTTN	cortactin	1.02787e-05	0.000159449	69.2	2418.3	1504.9	190.2	145.2
NM_005231	CTTN	cortactin	2.57608e-06	6.86252e-05	233.4	10658.9	9897.6	790.6	416.3
NM_032488	CNFN	cornifelin	1.72415e-05	0.00021918	1374.7	207.5	199.4	597.1	2379
NM_001264	CDSN	corneodesmosin	7.73868e-06	0.00013457	268.8	86.7	59.4	365.9	886.4
NM_153636	CPNE7	copine VII	0.0183806	0.0237058	83.8	2661	266.3	175.7	777.4
NM_014427	CPNE7	copine VII	0.0195525	0.0248024	90	1851.3	231.3	139.9	463.5
NM_001030005	CPLX3	complexin 3	5.13282e-05	0.000427726	331.2	51.7	98.9	384.7	1049.7
NM_002621	CFP	complement factor properdin	2.91784e-06	7.40915e-05	1903.5	46.6	68.5	5386.6	1987.8
NM_182528	C1QL2	complement component 1, q subcomponent-like 2	0.000175628	0.000916479	237.1	38.9	57.1	191.5	921.9
BC009016	C1QC	complement component 1, q subcomponent, C chain	3.48994e-06	8.14545e-05	1581.6	53.3	49	3714.4	1856.4
NM_172369	C1QC	complement component 1, q subcomponent, C chain	7.69763e-07	3.19579e-05	1366.8	44.4	64.9	4700.1	2356.4
NM_000491	C1QB	complement component 1, q subcomponent, B chain	1.89976e-05	0.000234352	1115.1	60.3	59.8	2974.6	1216
BC008983	C1QB	complement component 1, q subcomponent, B chain	5.83577e-06	0.000112989	2042.3	172.2	106	3897.8	1994.5
NM_015991	C1QA	complement component 1, q subcomponent, A chain	4.53363e-05	0.000396887	976.1	82.4	84.6	1746.2	733.3
BC030153	C1QA	complement component 1, q subcomponent, A chain	9.11675e-07	3.54565e-05	1191.8	37.8	85.4	2253.4	1418.3
NM_156038	CSF3R	colony stimulating factor 3 receptor (granulocyte)	2.48072e-05	0.000274794	7023.7	47.7	94.4	13946	3835.6
NM_006140	CSF2RA	colony stimulating factor 2 receptor, alpha, low-affinity (granulocyte-macrophage)	0.00181171	0.00424873	1409.5	45.9	77.3	2043	559.7
NM_172249	CSF2RA	colony stimulating factor 2 receptor, alpha, low-affinity (granulocyte-macrophage)	0.00053272	0.00185534	912.1	93	56.5	1301.8	388.3
NM_032888	COL27A1	collagen, type XXVII, alpha 1	0.00169726	0.00406571	323.5	1623.2	1845.5	215.8	625.9
AK098702	COL20A1	collagen, type XX, alpha 1	2.85763e-05	0.000299693	85	37	59.8	249.2	1089.2
NM_001850	COL8A1	collagen, type VIII, alpha 1	0.000847601	0.00253398	313.4	10277.7	4802.6	396.9	1021
NM_001848	COL6A1	collagen, type VI, alpha 1	0.00198287	0.00451949	48.6	18308.4	1481.1	100.7	134.4
BC043613	COL5A2	collagen, type V, alpha 2	3.87078e-11	3.15322e-08	278.2	7803.7	6699.7	118.3	216
AB209864	COL5A1	collagen, type V, alpha 1	4.46844e-08	4.91545e-06	54.2	3790.6	3142.1	60.9	169.3
D21337	COL4A6	collagen, type IV, alpha 6	0.000261839	0.00117459	67.5	1028.7	1105.9	119.6	191.5
NM_033641	COL4A6	collagen, type IV, alpha 6	0.000829051	0.00249693	148.3	1171.9	1380.9	228.8	360.6
NM_001846	COL4A2	collagen, type IV, alpha 2	0.000243357	0.00112517	102.2	3319.6	4087.4	321.8	291
NM_001845	COL4A1	collagen, type IV, alpha 1	0.000124111	0.000742377	84.6	784.7	1729	212.7	154.9
NM_000088	COL1A1	collagen, type I, alpha 1	0.0259469	0.0307754	257.5	26704.4	751.6	458.2	1201.6
NM_014460	CSDC2	cold shock domain containing C2, RNA binding	0.0270413	0.0317833	67.2	12803.4	311	89.2	529.1
NM_017785	CCDC99	coiled-coil domain containing 99	0.000115072	0.000706679	453.9	814.2	1753.6	262.2	182.1
NM_199511	CCDC80	coiled-coil domain containing 80	0.00359768	0.0069245	176.8	8510	1846.9	182	195.6
NM_032040	CCDC8	coiled-coil domain containing 8	0.0137942	0.0190232	348.9	5266.1	558.2	442.7	1961.4
AK026821	CCDC33	coiled-coil domain containing 33	0.000171078	0.000901638	182.5	86.5	69.2	389.5	1158.5
NM_001004306	CCDC144NL	coiled-coil domain containing 144 family, N-terminal like	4.80586e-05	0.000410699	531.3	59.8	49.8	170.4	764.8
AK057357	CCDC114	coiled-coil domain containing 114	3.37361e-06	7.96273e-05	1543.7	140.9	190.3	1160.4	4513.7
NM_144577	CCDC114	coiled-coil domain containing 114	3.01837e-06	7.54773e-05	1739.4	188.2	196.5	1551.7	6400.4
BC022364	CFL2	cofilin 2 (muscle)	1.6592e-06	5.20394e-05	270.8	5288.7	3070.6	315.8	146.6
BC011444	CFL2	cofilin 2 (muscle)	1.38255e-06	4.64564e-05	181.5	5959.4	3092.7	283.3	131.9
NM_004766	COPB2	coatomer protein complex, subunit beta 2 (beta prime)	4.45844e-05	0.000393044	479.3	2056.3	1785.5	393	115.3
NM_000129	F13A1	coagulation factor XIII, A1 polypeptide	2.26037e-05	0.000259345	2748.1	93	69.4	4521.1	1950.1
NM_000131	F7	coagulation factor VII (serum prothrombin conversion accelerator)	5.89581e-06	0.00011355	1057.6	178.7	106	479.8	2133.4
NM_001992	F2R	coagulation factor II (thrombin) receptor	1.4891e-07	1.08939e-05	195.7	6417.8	3337.6	246.6	102.9
NM_173515	CNKSR3	CNKSR family member 3	0.000183189	0.000940951	83	1743.9	1171.8	91.9	291.1
NM_148960	CLDN19	claudin 19	1.2053e-05	0.000175671	306.6	80.9	76.5	249	1109.3
NM_005602	CLDN11	claudin 11	5.58689e-06	0.000109632	75.2	918.6	1948	63.2	211.5
NM_001037288	CMTM5	CKLF-like MARVEL transmembrane domain containing 5	0.000863286	0.00256459	234.8	72.4	61.2	1791.6	1087.1
NM_138460	CMTM5	CKLF-like MARVEL transmembrane domain containing 5	0.000267862	0.00119115	477.6	93.9	66.6	1454.3	1089.1
BC025354	CMTM2	CKLF-like MARVEL transmembrane domain containing 2	0.000951536	0.00273536	204.4	51.2	76.9	605.9	374.2
NM_144673	CMTM2	CKLF-like MARVEL transmembrane domain containing 2	0.000784316	0.00240294	306	68	158.4	924.1	1204.4
NM_007352	CELA3B	chymotrypsin-like elastase family, member 3B	0.000211934	0.00103164	198.6	59.1	69.1	238.1	990.4
NM_005747	CELA3A	chymotrypsin-like elastase family, member 3A	0.00159555	0.00389404	178.3	61.9	70.6	188.8	542.1
BC063475	CTRL	chymotrypsin-like	0.000510718	0.001804	488.2	101.6	138	1321.1	682.3
BC098318	C7orf10	chromosome 7 open reading frame 10	0.0157708	0.0210765	151.8	758.2	366.5	68.2	238.7
NM_025260	C6orf25	chromosome 6 open reading frame 25	0.00018661	0.000950585	1088.9	109.6	219.7	3021.7	4007.2
NM_138277	C6orf25	chromosome 6 open reading frame 25	1.96778e-05	0.000238196	662.3	108.8	111.3	1348.2	1886.6
NM_206834	C6orf201	chromosome 6 open reading frame 201	1.97687e-05	0.000238992	377.1	1979.5	1540.4	588.2	303.8
NM_183373	C6orf145	chromosome 6 open reading frame 145	1.23305e-05	0.000177892	151.2	2199.9	3449.3	198.4	374.5
NM_032340	C6orf125	chromosome 6 open reading frame 125	5.40538e-06	0.000107116	585.9	2184.4	1737.8	559.3	161.4
NM_006443	C6orf108	chromosome 6 open reading frame 108	8.88436e-05	0.000595471	319.9	1603.1	1409.9	442.6	257
AK097861	C22orf37	chromosome 22 open reading frame 37	4.7445e-05	0.000407419	1109.9	149	80.3	718.7	1100.4
NM_015370	C22orf31	chromosome 22 open reading frame 31	0.00155953	0.00383126	467	78.6	128.3	356.4	983.5
BC074758	C22orf31	chromosome 22 open reading frame 31	0.000498845	0.00177741	393	97.9	122.5	390.4	1297.7
AK024509	C21orf96	chromosome 21 open reading frame 96	4.19073e-05	0.000378863	699.7	111.9	54.7	741.3	487
NM_080739	C20orf141	chromosome 20 open reading frame 141	0.000472531	0.00171514	153.2	39.5	64.3	198.2	514.4
NM_173821	C2orf85	chromosome 2 open reading frame 85	7.54507e-06	0.000132836	332.7	126.2	80.4	882.8	2629.8
BC104796	C19orf59	chromosome 19 open reading frame 59	0.00384715	0.00726547	679.3	118.5	141.6	1973.7	619.8
NM_174918	C19orf59	chromosome 19 open reading frame 59	6.72026e-06	0.000123359	1795.3	70	93.7	2753.5	1043.7
NM_198532	C19orf35	chromosome 19 open reading frame 35	1.05901e-07	8.91608e-06	1990.3	139.6	109	3862.7	5025.7
NM_178519	C17orf55	chromosome 17 open reading frame 55	9.29777e-05	0.00061538	109.3	99	84.8	428.1	672.7
NM_152343	C17orf46	chromosome 17 open reading frame 46	1.46966e-05	0.000198286	567.4	182.2	115.1	381.7	1601.9
NM_144602	C16orf78	chromosome 16 open reading frame 78	9.47227e-05	0.000623234	297.4	60.8	73.9	295.9	909.6
BC104953	C15orf27	chromosome 15 open reading frame 27	4.5627e-05	0.000398149	633.7	120.5	153.3	501.4	1653
NM_207442	C14orf181	chromosome 14 open reading frame 181	0.000360954	0.00144061	614.9	261.5	205.2	1499.8	1046.7
BC105025	C14orf162	chromosome 14 open reading frame 162	0.000138659	0.000793192	444.7	84.4	99.3	342.6	977
NM_032849	C13orf33	chromosome 13 open reading frame 33	0.0357559	0.0391769	348.9	254.2	613.7	133	607.4
NM_020179	C11orf75	chromosome 11 open reading frame 75	0.0484675	0.0488941	1418.9	214	373.9	1857.3	427.1
BC104448	C11orf72	chromosome 11 open reading frame 72	2.57727e-05	0.000281658	1147.7	156.3	152.7	815.8	2828.2
NM_199459	C10orf71	chromosome 10 open reading frame 71	0.000177788	0.000923278	140.7	72.8	44.8	245.6	845.3
CR618023	C10orf128	chromosome 10 open reading frame 128	0.0147024	0.0199723	572.4	30	163.2	348.5	143.1
NM_198472	C10orf125	chromosome 10 open reading frame 125	0.000830363	0.0024988	344.3	794.9	827.4	142.1	142.9
NM_006829	C10orf116	chromosome 10 open reading frame 116	0.0103675	0.01525	649.3	8141.2	3258.5	448.7	1644.4
BC004471	C10orf116	chromosome 10 open reading frame 116	0.00337691	0.00662395	562.5	8162.6	3800	420.9	1360.9
BC007637	C1orf94	chromosome 1 open reading frame 94	5.5298e-07	2.60021e-05	655.4	153.5	84.5	395.9	1739.6
NM_032884	C1orf94	chromosome 1 open reading frame 94	4.00589e-07	2.10351e-05	784.8	140.4	107.2	330.8	1403.9
NM_182517	C1orf210	chromosome 1 open reading frame 210	3.10374e-05	0.00031353	455.3	46.4	73.3	337.4	1341.8
NM_174896	C1orf162	chromosome 1 open reading frame 162	7.22966e-07	3.05623e-05	11228.3	97.6	101.6	14517.2	4732.5
NM_006807	CBX1	chromobox homolog 1	2.19249e-05	0.000254656	265	808.1	1025.7	265.9	84.3
BC030994	CGB8	chorionic gonadotropin, beta polypeptide 8	6.98325e-05	0.000518135	594.1	181.3	175.8	663.1	2644.3
NM_033142	CGB7	chorionic gonadotropin, beta polypeptide 7	0.000148156	0.000823756	660.1	165.1	206	763.7	2346.3
NM_033043	CGB5	chorionic gonadotropin, beta polypeptide 5	9.37467e-05	0.00061911	777.9	137.7	214.3	963.4	3583.1
NM_000737	CGB	chorionic gonadotropin, beta polypeptide	3.27119e-05	0.000324152	1033.4	122.7	197	942.5	3685.3
AK125436	LOC440297	chondroitin sulfate proteoglycan 4 pseudogene	0.000533805	0.00185726	4596.6	3341.9	1281.7	1846.4	19740.9
NM_000750	CHRNB4	cholinergic receptor, nicotinic, beta 4	0.0030616	0.00616202	952	126.1	169.5	882.7	1181.1
NM_000740	CHRM3	cholinergic receptor, muscarinic 3	1.80499e-06	5.43499e-05	394.6	43.8	53.1	255.9	1164.3
NM_053277	CLIC6	chloride intracellular channel 6	0.0202398	0.0254388	709.2	987.9	428.3	181.9	734.9
BC008568	CHI3L1	chitinase 3-like 1 (cartilage glycoprotein-39)	7.61451e-05	0.000545281	221	96	71.2	1274	874.4
NM_016326	CKLF	chemokine-like factor	0.0292235	0.0337287	4871.3	921.8	1664.9	6220.9	1681.2
NM_001716	CXCR5	chemokine (C-X-C motif) receptor 5	0.000667898	0.00215749	274.3	56.3	69.6	549	579
AF469635	CXCR3	chemokine (C-X-C motif) receptor 3	0.000265596	0.00118457	479	64.1	65.1	624	494.9
NM_001557	CXCR2	chemokine (C-X-C motif) receptor 2	1.83652e-07	1.24672e-05	3488	101.2	81.2	6685.5	2599.2
NM_000634	CXCR1	chemokine (C-X-C motif) receptor 1	1.52147e-05	0.000202466	753	79.8	74.1	2060.2	979.5
BC028221	CXCR1	chemokine (C-X-C motif) receptor 1	6.96692e-07	3.00562e-05	1367.2	93.2	77.2	3053.8	1333
NM_001295	CCR1	chemokine (C-C motif) receptor 1	0.000312641	0.00131441	1797.8	95.6	107.2	2201.1	877.6
NM_001001437	CCL3L3	chemokine (C-C motif) ligand 3-like 3	0.00159216	0.00388955	3859.6	47.7	103.3	1562.9	727.6
BC107710	CCL3L1	chemokine (C-C motif) ligand 3-like 1	0.000585623	0.00197862	9497.3	121.7	113.2	2800.8	1255.4
NM_021006	CCL3L1	chemokine (C-C motif) ligand 3-like 1	0.000275176	0.00121309	5954.3	61.7	56.5	2196.9	851.1
BC071834	CCL3	chemokine (C-C motif) ligand 3	0.000426201	0.00160549	12095.6	398.9	700.1	6489.7	4153.8
NM_002983	CCL3	chemokine (C-C motif) ligand 3	0.000101574	0.000650422	6004.8	62.7	140.9	2453.9	1718.7
NM_005624	CCL25	chemokine (C-C motif) ligand 25	4.17937e-07	2.15334e-05	822.8	83.1	77.8	334.9	2216.9
NM_002982	CCL2	chemokine (C-C motif) ligand 2	0.000161641	0.00086954	194.2	1296	1032.8	96.9	213.5
NM_032963	CCL14	chemokine (C-C motif) ligand 14	0.0226678	0.0277533	1007.9	113.3	3375.8	495.6	2811.2
BC038289	CCL14	chemokine (C-C motif) ligand 14	0.0211294	0.0263209	565.4	215.5	2201.1	311.3	2027.5
BC045165	CCL14	chemokine (C-C motif) ligand 14	0.0146008	0.019862	1003.5	319.2	3607.6	389.6	2420.1
NM_003175	XCL2	chemokine (C motif) ligand 2	0.000203669	0.00100677	2208.2	222.5	343.8	1122	2164.8
BC069817	XCL1	chemokine (C motif) ligand 1	3.10972e-05	0.000313853	1438.2	103.2	133.5	878.2	1916.8
NM_006431	CCT2	chaperonin containing TCP1, subunit 2 (beta)	8.85596e-06	0.00014499	425.2	1206.7	2007	378.8	97
NM_016174	CERCAM	cerebral endothelial cell adhesion molecule	3.36795e-05	0.000329911	104.9	5096.4	1812.3	150.5	100.7
NM_016343	CENPF	centromere protein F, 350/400kDa (mitosin)	1.43146e-05	0.000195141	158.5	774.2	1866.9	313.1	117.4
NM_004344	CETN2	centrin, EF-hand protein, 2	1.04882e-05	0.000161124	291.6	1645.2	1220.3	335.9	90.3
NM_001255	CDC20	cell division cycle 20 homolog (S. cerevisiae)	1.05414e-05	0.000161397	110.9	1357.1	3661	296.6	152.8
BC035970	CIDEB	cell death-inducing DFFA-like effector b	0.00270806	0.00564847	10138.2	1110.7	1468.7	12774.1	5796.1
NM_001038707	CDC42SE1	CDC42 small effector 1	0.000652785	0.00212621	2061.4	303.1	242.3	2031.2	1126.9
NM_145057	CDC42EP5	CDC42 effector protein (Rho GTPase binding) 5	0.000149956	0.000830392	841.3	4220.6	4046.1	376.2	906.2
NM_006035	CDC42BPB	CDC42 binding protein kinase beta (DMPK-like)	6.88447e-07	2.98929e-05	264.7	2555.6	2913.9	470.1	220.1
NM_005816	CD96	CD96 molecule	1.88143e-06	5.58702e-05	2556	55.3	91.2	1145.8	1820
BC011988	CD9	CD9 molecule	3.99423e-08	4.5568e-06	795.6	11604.2	14446.6	1162.3	545.1
NM_001769	CD9	CD9 molecule	3.27024e-08	3.88064e-06	1255.4	16738.8	17257.1	1664.6	784.1
NM_006889	CD86	CD86 molecule	0.000574716	0.0019547	1185.2	47.6	74.6	1368.8	513.2
NM_004233	CD83	CD83 molecule	0.00170024	0.00406947	779.6	122.3	79	597.1	277.3
BC030830	CD83	CD83 molecule	0.000480344	0.00173224	2093	292.8	105.5	1260	830.7
NM_021602	CD79B	CD79b molecule, immunoglobulin-associated beta	0.000913172	0.00266215	1914.6	135.2	148.8	1481.4	1005.9
NM_000626	CD79B	CD79b molecule, immunoglobulin-associated beta	7.92237e-05	0.00055789	2266.6	69.1	74.3	1992.3	1250.6
BC030210	CD79B	CD79b molecule, immunoglobulin-associated beta	4.12893e-06	8.95729e-05	219.2	67.3	65.9	226.9	1315
U66145	CD6	CD6 molecule	1.27024e-08	1.94347e-06	2142.5	129.4	114.6	3219.1	5383.6
NM_000560	CD53	CD53 molecule	4.86568e-09	1.01459e-06	9460.5	67.6	60.1	10166.2	4361.7
NM_002389	CD46	CD46 molecule, complement regulatory protein	0.000584603	0.00197642	298.1	689.8	714.7	185.9	73.7
NM_000072	CD36	CD36 molecule (thrombospondin receptor)	0.00894532	0.0136138	1229.4	287.5	80.3	2278.9	311.6
NM_001001548	CD36	CD36 molecule (thrombospondin receptor)	0.000290982	0.00125598	3839.5	658.6	135.5	7235.3	2161.1
BC008406	CD36	CD36 molecule (thrombospondin receptor)	5.76159e-05	0.000460759	2584	579.8	111.8	3363.1	1717.5
BX538076	CD34	CD34 molecule	0.0090523	0.0137336	128.3	92.8	985.7	163.1	507.5
BC100888	CD300E	CD300e molecule	0.000694737	0.00221518	379.8	66.7	52.2	740.9	267.2
NM_006678	CD300C	CD300c molecule	1.00224e-05	0.000156764	402.2	114.7	88.9	1076.9	793
BC028199	CD300LF	CD300 molecule-like family member f	4.87761e-05	0.000415012	3889.7	44.2	69.6	6251.6	2085.6
NM_139018	CD300LF	CD300 molecule-like family member f	4.622e-06	9.66097e-05	3296.3	54.1	69.4	7432.3	2322.4
AF375480	CD300LF	CD300 molecule-like family member f	2.13991e-06	6.14862e-05	3105.4	54.5	54.4	5680	2257.7
NM_001024736	CD276	CD276 molecule	0.000193123	0.000971935	89.4	7575.2	4675.1	483.7	282.6
NM_001242	CD27	CD27 molecule	3.4085e-05	0.00033264	6181.8	384.3	146.4	4096.6	3579.2
NM_020404	CD248	CD248 molecule, endosialin	0.0147924	0.0200612	1267.7	55818.1	1067.6	1506.7	4645
NM_001771	CD22	CD22 molecule	9.68943e-06	0.000154442	2036.8	83	91.7	4251.8	3950.3
BC109306	CD22	CD22 molecule	4.00561e-06	8.81907e-05	2534	54.7	83.7	4251.9	4751.4
NM_001767	CD2	CD2 molecule	2.77401e-06	7.17079e-05	4465.1	66.3	75	3052	2732
NM_001765	CD1C	CD1c molecule	0.000352703	0.00142066	1754.4	43.4	58.1	1210.7	657.3
AJ305326	CD177	CD177 molecule	3.64057e-05	0.000347592	330.6	111.8	64.8	256	898
Z22968	CD163	CD163 molecule	0.00328436	0.00648801	2075.4	77.2	52.8	2130.5	347.7
NM_004244	CD163	CD163 molecule	0.000167061	0.000888073	3087.4	86.5	73.2	3895.4	956.7
NM_000591	CD14	CD14 molecule	8.32402e-05	0.000574655	7713.6	143.2	68.9	8418.9	1826.3
BC010507	CD14	CD14 molecule	5.14934e-06	0.000103471	10788	140.3	85.1	11144.9	3415.9
NM_004258	CD101	CD101 molecule	0.00131786	0.0034164	563.3	64.1	64.2	450	293.7
BC063874	CEBPA	CCAAT/enhancer binding protein (C/EBP), alpha	1.49559e-06	4.91051e-05	1873.5	56.1	61.8	5142.5	1935.4
NM_004364	CEBPA	CCAAT/enhancer binding protein (C/EBP), alpha	1.36513e-06	4.59735e-05	2453.9	65.2	53.4	6153.9	2375
AF172085	CAV1	caveolin 1, caveolae protein, 22kDa	1.6379e-06	5.17483e-05	108	22127.3	21690.7	301.3	157.4
BC082246	CAV1	caveolin 1, caveolae protein, 22kDa	1.17436e-06	4.19925e-05	115.6	20875.8	21980	437.1	249.3
NM_021185	CATSPERG	cation channel, sperm-associated, gamma	0.000126394	0.000750121	151.1	40.3	76.4	422	630.4
AK128039	CATSPERG	cation channel, sperm-associated, gamma	9.09436e-05	0.000605775	355.4	58.7	103.5	1164.5	2140
NM_053054	CATSPER1	cation channel, sperm associated 1	0.000232655	0.00109382	253.1	46.6	52.1	223.2	790.8
CR749275	CTNND1	catenin (cadherin-associated protein), delta 1	0.00022389	0.00106817	319.7	1817.7	1946.8	373.9	123.3
NM_031890	CECR6	cat eye syndrome chromosome region, candidate 6	8.54111e-05	0.00058284	778.3	200.7	227.9	2083.3	1725.1
BC018142	CARD14	caspase recruitment domain family, member 14	0.000401174	0.00154262	220.2	64.4	120.6	552.4	849.3
NM_014550	CARD10	caspase recruitment domain family, member 10	0.0278953	0.0325321	195.1	336.6	800.4	142.6	703.2
NM_033295	CASP1	caspase 1, apoptosis-related cysteine peptidase (interleukin 1, beta, convertase)	0.00283721	0.00584247	3032.5	485.9	123.1	2318.5	620.6
NM_001223	CASP1	caspase 1, apoptosis-related cysteine peptidase (interleukin 1, beta, convertase)	0.00177673	0.00419409	5861.7	1324.7	294.2	6436.3	1759.1
NM_033292	CASP1	caspase 1, apoptosis-related cysteine peptidase (interleukin 1, beta, convertase)	0.000740921	0.00231133	5496.2	1103.7	176.1	4564.2	1561
NM_033293	CASP1	caspase 1, apoptosis-related cysteine peptidase (interleukin 1, beta, convertase)	0.000716617	0.00225954	6737.1	1388.8	314.1	6049.8	2185
NM_001025105	CSNK1A1	casein kinase 1, alpha 1	0.000171473	0.00090271	192.9	457.4	519.4	156.5	71.5
NM_001891	CSN2	casein beta	8.8544e-06	0.00014499	510	51.7	66.1	152.9	790.5
NM_152359	CPT1C	carnitine palmitoyltransferase 1C	7.45003e-06	0.00013147	128.7	4948	4846.4	308.9	432.5
BC106728	CEACAM3	carcinoembryonic antigen-related cell adhesion molecule 3	8.28725e-06	0.000140222	634	58.7	93	1317.3	1834.4
AY766113	CEACAM1	carcinoembryonic antigen-related cell adhesion molecule 1 (biliary glycoprotein)	6.96089e-05	0.000516897	600.8	130.1	164.2	1280.2	1832.9
BC005279	CPA1	carboxypeptidase A1 (pancreatic)	0.000233762	0.00109765	131.2	47.3	51.6	189.9	535
BC042510	CEL	carboxyl ester lipase (bile salt-stimulated lipase)	0.000199342	0.000993283	2286.4	436.1	466.2	1603.7	5993
NM_001807	CEL	carboxyl ester lipase (bile salt-stimulated lipase)	6.0172e-05	0.000474156	1427.1	355.2	331.5	1217.3	3619.5
NM_012113	CA14	carbonic anhydrase XIV	0.000123089	0.000738388	198.5	72.3	69.5	239.7	599.8
NM_000067	CA2	carbonic anhydrase II	0.00208701	0.00467596	598	114.3	73.3	1877.2	567.1
BC107598	CNPY1	canopy 1 homolog (zebrafish)	3.19644e-06	7.76022e-05	452.8	55	69.6	394.3	1109.2
NM_173571	CT47A11	cancer/testis antigen family 47, member A11	4.61808e-05	0.000400557	332.5	58	59.3	236	1229.3
BC002833	CTAG2	cancer/testis antigen 2	0.00216498	0.00480768	176.5	101.2	128.9	418.6	972.2
NM_020994	CTAG2	cancer/testis antigen 2	9.8313e-05	0.000637259	211.6	89.4	66.2	340.4	1028.7
NM_139250	CTAG1A	cancer/testis antigen 1A	1.32215e-05	0.000185698	661.9	132.2	119.6	400.2	2270
BC059400	CREB5	cAMP responsive element binding protein 5	0.0167907	0.0220963	2194.8	940.7	522.9	4673.2	1252.1
BC101504	CREB3L3	cAMP responsive element binding protein 3-like 3	6.85791e-06	0.000124995	730.8	97.4	129.2	419.3	2159
NM_052854	CREB3L1	cAMP responsive element binding protein 3-like 1	0.0276534	0.0323226	2700.7	40676.3	4142.7	1214.3	5129.5
NM_001219	CALU	calumenin	6.62436e-07	2.91482e-05	464.7	6920.1	3816.8	523.3	164.6
NM_004342	CALD1	caldesmon 1	0.00739503	0.0118027	1021	7662.5	5379.7	597.1	2129
NM_033259	CAMK2N2	calcium/calmodulin-dependent protein kinase II inhibitor 2	0.00527325	0.00918848	84.5	424.6	108.2	254	612
NM_020397	CAMK1D	calcium/calmodulin-dependent protein kinase ID	0.00128317	0.00335241	949.6	299.6	146.2	1696	695
NM_001005407	CACNA1H	calcium channel, voltage-dependent, T type, alpha 1H subunit	7.55715e-05	0.000543498	426.6	143.1	141.5	730.5	2607.1
NM_031896	CACNG7	calcium channel, voltage-dependent, gamma subunit 7	0.00013469	0.00078116	523.6	94.1	109	631.6	2131.6
BC093869	CACNG7	calcium channel, voltage-dependent, gamma subunit 7	3.26714e-05	0.000324037	477.5	146.5	86.3	574.3	2363.9
NM_145814	CACNG6	calcium channel, voltage-dependent, gamma subunit 6	0.0184398	0.0237529	195.7	46.7	237.3	366.7	992.8
NM_006539	CACNG3	calcium channel, voltage-dependent, gamma subunit 3	7.55678e-05	0.000543498	312.6	78.9	73.4	245.3	1036.6
NM_018398	CACNA2D3	calcium channel, voltage-dependent, alpha 2/delta subunit 3	0.0133128	0.0185152	924.7	79.3	55.1	1160.6	218.2
AF516696	CACNA2D3	calcium channel, voltage-dependent, alpha 2/delta subunit 3	0.013207	0.0184062	1096.8	116.3	72.1	1228.8	259
NM_018340	CPPED1	calcineurin-like phosphoesterase domain containing 1	0.0277484	0.032398	2246.2	291.7	528.4	1775.9	376.9
BC065284	CDH23	cadherin-related 23	0.000410242	0.00156391	505.2	137.7	102.5	1278.1	504.8
AK093818	CDH23	cadherin-related 23	1.97097e-06	5.8009e-05	245.1	127.1	68.3	718	427.8
NM_001793	CDH3	cadherin 3, type 1, P-cadherin (placental)	0.000471074	0.0017113	961.7	195.5	204.6	1269.4	2372.4
NM_001007537	C1QTNF9B	C1q and tumor necrosis factor related protein 9B	0.00941657	0.014146	291.7	823.4	250.8	134.5	996.4
NM_015645	C1QTNF5	C1q and tumor necrosis factor related protein 5	0.000555326	0.00190921	944.2	4964.7	5170.7	585.6	1723.7
NM_001732	BTN1A1	butyrophilin, subfamily 1, member A1	1.60634e-05	0.000209623	761.4	74.6	83.4	494.9	2060.4
AK057105	BTK	Bruton agammaglobulinemia tyrosine kinase	0.000197337	0.000986883	1410.4	43.7	65.7	2636.3	848.9
NM_000061	BTK	Bruton agammaglobulinemia tyrosine kinase	1.08669e-06	3.98722e-05	2545	56	91.2	4559.4	2213
NM_006696	BRD8	bromodomain containing 8	0.000111871	0.000694234	275.5	710.6	720.7	231.7	88.9
NM_198427	BCAN	brevican	0.000381601	0.00149161	580.2	50.7	134.3	826.5	2765.6
NM_003567	BCAR3	breast cancer anti-estrogen resistance 3	4.43813e-05	0.000392163	214.5	1542.5	2572.8	349.1	426.9
NM_014567	BCAR1	breast cancer anti-estrogen resistance 1	6.11235e-05	0.000478899	360.2	2928.8	4731.7	274.8	770.7
AY545071	BCAR1	breast cancer anti-estrogen resistance 1	1.50489e-05	0.000201327	140	1947.5	2837.2	152.4	326.2
AK027608	BCAR1	breast cancer anti-estrogen resistance 1	2.29443e-07	1.459e-05	55.3	823.3	1651.7	74.8	116.4
BC034705	BDKRB1	bradykinin receptor B1	0.00781801	0.0123122	231.8	3957.2	202.8	228.3	1261.1
NM_000710	BDKRB1	bradykinin receptor B1	0.00744418	0.0118622	231.3	2631.3	210	256.5	972.9
NM_003957	BRSK2	BR serine/threonine kinase 2	0.000692302	0.00220952	92.4	39.7	65.4	276.5	631.4
NM_006128	BMP1	bone morphogenetic protein 1	0.0018492	0.00430899	300.2	3123	2453.2	505.2	979.8
NM_006132	BMP1	bone morphogenetic protein 1	8.53711e-05	0.00058284	191	2791.6	2057.8	655.8	508.9
NM_004334	BST1	bone marrow stromal cell antigen 1	0.0454744	0.0467287	2595	876.7	470.7	2960.9	512.4
NM_203281	BMX	BMX non-receptor tyrosine kinase	0.00748946	0.0119118	491.4	114.2	1558	216.7	729.7
NM_001711	BGN	biglycan	0.00133357	0.00344755	73.6	1715.4	3014.1	136.4	618.9
NM_138992	BACE2	beta-site APP-cleaving enzyme 2	9.11376e-05	0.000606397	422.6	1548.8	3171.2	268.8	570.3
NM_012105	BACE2	beta-site APP-cleaving enzyme 2	8.74172e-07	3.47604e-05	174.7	1160.8	1979.6	201.7	163.7
AY234180	BCL2A1	BCL2-related protein A1	0.0340275	0.0377887	1847.1	138.2	302.5	2162.3	364.7
BC016281	BCL2A1	BCL2-related protein A1	0.0317328	0.0358372	2773.4	171.5	401.4	2863.4	566.1
NM_032515	BOK	BCL2-related ovarian killer	4.54162e-07	2.28911e-05	166.2	3122.5	3280.3	178.4	202.6
NM_004050	BCL2L2	BCL2-like 2	0.000373344	0.00147404	127.4	1509.2	841.2	377.3	136
AY423443	BCL2L11	BCL2-like 11 (apoptosis facilitator)	4.43501e-05	0.000392125	360	90.4	61.2	533.2	2961.5
NM_004052	BNIP3	BCL2/adenovirus E1B 19kDa interacting protein 3	2.79936e-07	1.65198e-05	337.4	2095.9	2565.6	368.7	241.3
AM180338	BLNK	B-cell linker	0.00096605	0.00276207	760.3	106.4	72.3	805.9	345.1
AM180340	BLNK	B-cell linker	0.000876989	0.0025915	1048.9	117.2	89	948.4	420.3
NM_013314	BLNK	B-cell linker	0.000701735	0.00222883	1076.8	161.2	92.4	1089.2	536.2
AM180330	BLNK	B-cell linker	0.000432735	0.00162207	1266.8	172.8	109.4	1145.6	638.5
NM_181844	BCL6B	B-cell CLL/lymphoma 6, member B	0.0034572	0.00673319	85.2	75.9	1919.6	223.3	360.6
NM_001706	BCL6	B-cell CLL/lymphoma 6	0.0461405	0.0472071	398	468.8	200	567.4	147.4
NM_006399	BATF	basic leucine zipper transcription factor, ATF-like	0.000237474	0.00110972	1234.4	128.6	86.7	986.6	645.6
NM_014670	BZW1	basic leucine zipper and W2 domains 1	0.000193337	0.000972851	652.3	2013	2025.2	317.1	145.7
NM_177455	BHLHA15	basic helix-loop-helix family, member a15	0.000495807	0.00177	163.9	54.8	70	391.9	1072.2
BC050450	BCAM	basal cell adhesion molecule (Lutheran blood group)	0.000138139	0.000791735	70.9	1805.6	1457.2	161.9	314.1
NM_001012270	BIRC5	baculoviral IAP repeat-containing 5	1.19649e-05	0.000174803	101	856.1	1612	297.7	95.6
NM_001725	BPI	bactericidal/permeability-increasing protein	0.00370355	0.00707249	900.7	74.3	43.7	1411.6	431.6
BC000006	ATP1B1	ATPase, Na+/K+ transporting, beta 1 polypeptide	1.5008e-05	0.000201245	334.1	1225.6	1681.6	509.5	206.2
NM_000705	ATP4B	ATPase, H+/K+ exchanging, beta polypeptide	0.00013467	0.00078116	141.2	38.5	66.6	268	648.6
AK127836	ATP6V1C2	ATPase, H+ transporting, lysosomal 42kDa, V1 subunit C2	5.24176e-05	0.000432855	448.1	1157.6	1348.3	324.6	71.8
NM_174958	ATP2A3	ATPase, Ca++ transporting, ubiquitous	3.29912e-06	7.85456e-05	2517.3	648.6	135	4603.5	8338.7
BC035729	ATP2A3	ATPase, Ca++ transporting, ubiquitous	2.02468e-06	5.90764e-05	4077.5	1035.6	211.2	10222.7	14077.7
NM_001001485	ATP2C1	ATPase, Ca++ transporting, type 2C, member 1	0.000122001	0.000734564	192.3	604.8	637.9	188.1	65.5
NM_001039211	ATAD3C	ATPase family, AAA domain containing 3C	1.34949e-05	0.000188049	2447.2	366.8	352.6	837.9	2707.3
AK095084	ACLY	ATP citrate lyase	3.9307e-07	2.07851e-05	315.1	5453.5	4185.8	564.1	232.6
AK126181	ATG2A	ATG2 autophagy related 2 homolog A (S. cerevisiae)	9.90197e-05	0.000639729	770.3	158.1	221.5	1076.8	2856.5
BC057848	FLJ43315	asparagine synthetase pseudogene	0.0210118	0.0261918	361.4	48.4	171.1	95.8	398.6
NM_080912	ASGR2	asialoglycoprotein receptor 2	2.66469e-06	7.01453e-05	3316.3	36.9	84.3	4328.7	1552.6
NM_001670	ARVCF	armadillo repeat gene deleted in velocardiofacial syndrome	0.0156318	0.0209308	177	382.5	1026.3	166.2	611
NM_014782	ARMCX2	armadillo repeat containing, X-linked 2	0.00245769	0.00526753	157.5	1424.9	852	142.8	283.5
NM_025139	ARMC9	armadillo repeat containing 9	0.000219817	0.0010562	68.6	2557.3	906.4	111.6	117.5
NM_000050	ASS1	argininosuccinate synthase 1	0.0336339	0.0374426	450.1	7602.8	641.5	219	850.2
X01630	ASS1	argininosuccinate synthase 1	0.032425	0.0364411	436.4	8198.7	629.1	223.8	962.1
NM_014770	AGAP2	ArfGAP with GTPase domain, ankyrin repeat and PH domain 2	5.82216e-09	1.14697e-06	2881.5	280.2	263.5	4714.1	6762.3
NM_018404	ADAP2	ArfGAP with dual PH domains 2	0.00355491	0.00686473	1379.6	124.9	132.3	1035.9	378.7
BC033758	ADAP2	ArfGAP with dual PH domains 2	0.00117272	0.00315388	631.5	152.8	73.3	1159.6	331.6
DQ288859	ADAP2	ArfGAP with dual PH domains 2	0.000122242	0.000735572	579	135.6	83.8	1295.3	495.7
NM_006869	ADAP1	ArfGAP with dual PH domains 1	1.67152e-05	0.000214937	230.7	76.4	45.5	1336.1	513.6
BC033747	ADAP1	ArfGAP with dual PH domains 1	8.02769e-06	0.000137245	277.6	71	62	1473.6	692.3
NM_001629	ALOX5AP	arachidonate 5-lipoxygenase-activating protein	4.72654e-09	9.96242e-07	10118.2	81	104.1	12200.9	4736.9
NM_001141	ALOX15B	arachidonate 15-lipoxygenase, type B	0.000113929	0.00070195	266.8	79.9	116.8	617.1	1048.3
NM_001140	ALOX15	arachidonate 15-lipoxygenase	2.78271e-05	0.000294966	180.2	72.4	57.1	426.7	1114.8
NM_001170	AQP7	aquaporin 7	0.00955737	0.0143097	347.6	164.3	364.2	258.7	3085.9
NM_000486	AQP2	aquaporin 2 (collecting duct)	6.3728e-07	2.82891e-05	997.7	157.2	79.6	511	3245.3
BC022486	AQP1	aquaporin 1 (Colton blood group)	0.0112099	0.016223	77.7	3096.3	545.7	63.9	217.7
AK126917	AIFM3	apoptosis-inducing factor, mitochondrion-associated, 3	2.4554e-06	6.6614e-05	670.4	108	118	944	2163.5
BC047864	APOL6	apolipoprotein L, 6	0.0148061	0.0200739	604.1	899.1	155.8	1680.7	559.6
BC006276	APOL4	apolipoprotein L, 4	0.00118947	0.00318229	110.3	75.8	65.9	346	653
AK075085	APOB48R	apolipoprotein B48 receptor	1.05942e-05	0.000161845	1382.8	158.4	198	2403.2	4115.1
NM_145699	APOBEC3A	apolipoprotein B mRNA editing enzyme, catalytic polypeptide-like 3A	0.00334205	0.00657558	3062.3	381.1	382	3186.7	1240.8
NM_014576	A1CF	APOBEC1 complementation factor	3.15557e-05	0.000316513	874.9	290.3	143.7	308.8	1536.8
NM_138932	A1CF	APOBEC1 complementation factor	1.57245e-05	0.000206741	1141.8	163.8	197.3	512	2318.6
NM_030816	ANKRD13C	ankyrin repeat domain 13C	0.00105534	0.00293467	139.7	790.1	507.2	112.2	75.2
BC007930	ANK1	ankyrin 1, erythrocytic	0.00249059	0.00531709	232.7	82.9	70.4	826.6	410.6
BC017328	AGTRAP	angiotensin II receptor-associated protein	0.027432	0.0321211	6628.2	3459.6	2364.1	9901.7	3742.3
BC012368	ANGPTL2	angiopoietin-like 2	0.00194487	0.00445815	314.7	18751.6	4354.9	210.1	843.8
NM_016201	AMOTL2	angiomotin like 2	4.72684e-08	5.08827e-06	59	1916.9	2760.2	73.4	139.4
BC037539	AMOTL1	angiomotin like 1	1.8868e-05	0.000233061	328.8	3021.1	2610	373.6	597
AK000812	APBB1IP	amyloid beta (A4) precursor protein-binding, family B, member 1 interacting protein	1.37299e-05	0.000190192	3251.7	487.7	142.2	5624.4	3281.6
AK124059	NPEPL1	aminopeptidase-like 1	3.45768e-05	0.000335695	371.2	66.4	62.6	328	675.1
NM_000032	ALAS2	aminolevulinate, delta-, synthase 2	0.00303104	0.00611831	155.6	54.7	50.5	5614.4	887.9
U11863	ABP1	amiloride binding protein 1 (amine oxidase (copper-containing))	0.000341353	0.00138999	280.4	154.4	109.7	566.4	1252.3
NM_001091	ABP1	amiloride binding protein 1 (amine oxidase (copper-containing))	0.000139546	0.000795698	146.7	76.4	55.5	299	1362
NM_182681	AMELX	amelogenin, X-linked	0.000171628	0.000902956	512.2	115.4	110.2	387.3	1301.9
NM_016633	AHSP	alpha hemoglobin stabilizing protein	6.74741e-05	0.000507546	818.2	103.2	123.7	1217.5	2330.8
BC035842	AHSP	alpha hemoglobin stabilizing protein	3.3623e-05	0.000329571	669.5	64.6	84.1	1220	2015.1
NM_001623	AIF1	allograft inflammatory factor 1	7.87406e-05	0.000556203	5628.2	68	51	4503.5	1292.9
BC009474	AIF1	allograft inflammatory factor 1	2.03807e-06	5.93521e-05	6789.3	72.2	53.5	5857.4	1924.8
NM_000692	ALDH1B1	aldehyde dehydrogenase 1 family, member B1	3.03176e-06	7.54773e-05	177.4	888.3	1109.8	240	130.8
BC090889	AHNAK2	AHNAK nucleoprotein 2	1.9021e-06	5.62622e-05	89.7	9247.5	8710.2	219.8	183.7
NM_001129	AEBP1	AE binding protein 1	0.00134151	0.00346244	191.1	16814.9	3942.9	313.7	684.2
NM_000679	ADRA1B	adrenergic, alpha-1B-, receptor	0.00282286	0.00582127	116.4	210.6	69.9	213.1	757.7
NM_001177	ARL1	ADP-ribosylation factor-like 1	0.000124001	0.000742012	216.3	1049.9	774.9	169.7	74.7
BC008753	ARF4	ADP-ribosylation factor 4	0.000112544	0.000697296	627.7	3050.5	2440.9	931	160.1
NM_001660	ARF4	ADP-ribosylation factor 4	3.59178e-05	0.000344557	609.6	3801.1	2665.5	865.5	115
BC013771	AK3	adenylate kinase 3	4.70297e-05	0.000405934	251.8	1518.7	1019.2	123	124.6
NM_001114	ADCY7	adenylate cyclase 7	5.01844e-05	0.000421927	2544.4	243.4	140	1866.1	1500.1
NM_005883	APC2	adenomatosis polyposis coli 2	0.000110174	0.000687242	317.4	196.3	121.4	841.4	2018.9
NM_021599	ADAMTS2	ADAM metallopeptidase with thrombospondin type 1 motif, 2	0.0188234	0.0241029	236.3	2736	304.3	340.1	849.2
AF060152	ADAMTS1	ADAM metallopeptidase with thrombospondin type 1 motif, 1	1.57852e-05	0.000207403	86.1	3821.2	1399.1	93.1	110.6
NM_001109	ADAM8	ADAM metallopeptidase domain 8	0.00125851	0.00330973	287.1	52.8	104.3	595.2	466
NM_025220	ADAM33	ADAM metallopeptidase domain 33	0.0141794	0.0194216	230.8	3483.4	278.7	144.3	742.3
NM_054028	AMAC1L2	acyl-malonyl condensing enzyme 1-like 2	0.000236664	0.0011068	1784.2	378.9	393.8	1911.6	7076.5
AK091878	ACSM2A	acyl-CoA synthetase medium-chain family member 2A	4.14291e-05	0.000376232	548.2	60.9	94	297.2	1222.8
NM_016234	ACSL5	acyl-CoA synthetase long-chain family member 5	0.00217578	0.00482634	1135.8	104.1	114.1	878.3	462.3
NM_032360	ACBD6	acyl-CoA binding domain containing 6	0.000156874	0.00085257	524.4	1703.9	1899.9	546.1	148.9
NM_006828	ASCC3	activating signal cointegrator 1 complex subunit 3	2.31028e-05	0.000263168	212.9	704	834	174.7	75.9
NM_015947	ASCC1	activating signal cointegrator 1 complex subunit 1	0.000282876	0.00123015	297.8	867.5	796.9	233.9	79.8
BC012617	ACTG2	actin, gamma 2, smooth muscle, enteric	0.0125019	0.0176504	2817.1	4116.2	616.1	287.2	1286.3
BC001665	ABLIM3	actin binding LIM protein family, member 3	0.000339801	0.00138593	217.7	4970.9	3332.5	847.6	514.9
NM_032489	ACRBP	acrosin binding protein	0.00190883	0.00440131	1106.7	69.4	84	3263.3	1236.6
NM_033068	ACPT	acid phosphatase, testicular	0.000163035	0.000875162	205.4	68.9	101.2	396.6	627.5
NM_001039775	AIM1L	absent in melanoma 1-like	0.000238214	0.00111144	216.1	50.8	64.5	419.8	605.6
NM_020469	ABO	ABO blood group (transferase A, alpha 1-3-N-acetylgalactosaminyltransferase; transferase B, alpha 1-3-galactosyltransferase)	4.16485e-08	4.7016e-06	2635.5	64.5	121.4	2082.9	6234.1
NM_015429	ABI3BP	ABI family, member 3 (NESH) binding protein	0.0014617	0.00366349	84.8	639.9	445.6	83.2	196
NM_001004065	AKAP2	A kinase (PRKA) anchor protein 2	1.63279e-08	2.31051e-06	282.3	5398.2	5227.1	416	117.9
NM_178813	AKAP14	A kinase (PRKA) anchor protein 14	4.99616e-05	0.000420875	167.3	58.4	81.6	522.8	1347.8
NM_001360	DHCR7	7-dehydrocholesterol reductase	1.35545e-06	4.58524e-05	221.2	6497	5319.7	537	226.9
BC074995	HTR6	5-hydroxytryptamine (serotonin) receptor 6	8.75307e-05	0.000590495	352.6	98.8	86.4	434.8	1271.6
AJ003078	HTR3A	5-hydroxytryptamine (serotonin) receptor 3A	0.000674424	0.00217247	108.6	33.2	56	263.8	655.8
NM_004044	ATIC	5-aminoimidazole-4-carboxamide ribonucleotide formyltransferase/IMP cyclohydrolase	0.000837561	0.00251368	313.8	1083	1007.9	271.7	171.2
NM_000436	OXCT1	3-oxoacid CoA transferase 1	3.02252e-05	0.000308924	229.5	723.9	700.5	201.5	96.8
NM_002130	HMGCS1	3-hydroxy-3-methylglutaryl-CoA synthase 1 (soluble)	0.00015479	0.000845	129.3	1754.9	970.3	139	139.3
NM_003733	OASL	2'-5'-oligoadenylate synthetase-like	0.0010358	0.0028996	777.8	66.9	57.9	835.1	304.7
NM_006187	OAS3	2'-5'-oligoadenylate synthetase 3, 100kDa	0.00369398	0.00705936	4880.4	717.6	547.5	3828.8	2184.4
NM_002535	OAS2	2'-5'-oligoadenylate synthetase 2, 69/71kDa	0.00103785	0.002904	1016.8	87.7	85.7	913.9	462.7
BC049215	OAS2	2'-5'-oligoadenylate synthetase 2, 69/71kDa	0.000750094	0.00232958	2678.3	81.7	90.8	1612.3	805.8
NM_014762	DHCR24	24-dehydrocholesterol reductase	0.0001011	0.00064832	146.6	10975.6	8406.9	564.2	257
AY730627	OAS1	2',5'-oligoadenylate synthetase 1, 40/46kDa	0.00555366	0.00953425	4595.9	87.8	289.7	4021.2	1179.5
NM_001032409	OAS1	2',5'-oligoadenylate synthetase 1, 40/46kDa	0.00337291	0.00661739	4873.4	91.6	209.3	3449.7	1156.4
NM_002534	OAS1	2',5'-oligoadenylate synthetase 1, 40/46kDa	0.00268907	0.00562231	5970	111	288.6	4484.2	1492.5
NM_016816	OAS1	2',5'-oligoadenylate synthetase 1, 40/46kDa	0.00189758	0.00438478	6138.9	207.7	301.7	4217	1631.7
BC061587	OAS1	2',5'-oligoadenylate synthetase 1, 40/46kDa	0.00186563	0.00433364	6642	85.2	280.1	3871.2	1603.9
NM_178819	AGPAT6	1-acylglycerol-3-phosphate O-acyltransferase 6 (lysophosphatidic acid acyltransferase, zeta)	0.000369872	0.00146399	77.1	843.4	703.3	228.4	126.3
AK025470	RGNEF	190 kDa guanine nucleotide exchange factor	4.35791e-07	2.23387e-05	63.1	518.9	1222.7	60.1	151.1
AF090934	ZNF313	ring finger protein 114	0.000369782	0.00146383	186.5	1725.2	1088.1	137.7	274.4
NM_020182	TMEPAI	prostate transmembrane protein, androgen induced 1	0.0486147	0.0489984	277.6	32.7	292.7	424.3	481
NM_018075	TMEM16K	anoctamin 10	3.17994e-07	1.78954e-05	140.1	2094.6	1394.3	363.3	102.9
NM_014908	TMEM15	dolichol kinase	2.90979e-06	7.40483e-05	257.6	1690.7	1643.5	717.4	381.1
NM_178121	SBP1	high mobility group box 1	2.79435e-06	7.211e-05	93.1	1816.8	1723.3	364.5	147.6
BC004546	SAS10	UTP3, small subunit (SSU) processome component, homolog (S. cerevisiae)	0.000577167	0.00196067	164.5	285.9	370.1	125.8	70.8
NM_025176	NINL	ninein-like	5.70377e-05	0.000458657	131.7	714.4	939.1	194.5	199.3
NM_001002880	CBY1	chibby homolog 1 (Drosophila)	2.51532e-07	1.55357e-05	127.3	1096.4	1307.5	232.3	106.9
NM_032597	MS4A14	membrane-spanning 4-domains, subfamily A, member 14	0.0019833	0.00451982	458.1	66.9	72.9	346.6	248.8
NM_183062	PRSS38	protease, serine, 38	0.00058159	0.00197029	180.1	50.8	77.7	234.6	492
NM_004142	MMP25	matrix metallopeptidase 25	0.000184574	0.000944447	945.1	264.9	290.8	1077	2234.1
NM_152689	TMEM184A	transmembrane protein 184A	0.000535706	0.00186172	443.2	181.5	207.3	607.1	2793.4
AL365511	RPL23AP82	ribosomal protein L23a pseudogene 82	3.12187e-06	7.6688e-05	404.1	1718.9	1852.4	382.8	217.4
AK097937			0.000238446	0.00111183	422.6	161.6	165.5	659.9	1328
XM_929440	LOC646519	hypothetical protein LOC646519	4.00284e-05	0.000368734	329.4	70.5	55.7	322	1314
BC042469	LOC644846	hypothetical protein LOC644846	1.79235e-05	0.000224618	725.8	85.2	110.1	416	1467.9
XM_372630	LOC401847	hypothetical protein LOC401847	2.06619e-05	0.000245303	1217	68.2	70.5	228.9	693.6
NM_145303			0.000177319	0.000921476	730.3	1174.1	1348.3	349.3	164.5
NM_145265			9.73964e-06	0.000154996	106.1	642.2	647	183.7	83.5
L04733	KLC1	kinesin light chain 1	0.000160698	0.000866882	539	2397.6	2052.2	714	187.1
NM_052899	GPRIN1	G protein regulated inducer of neurite outgrowth 1	0.000108823	0.000681231	129.2	1262	1280.6	223.4	370
AK092861	LOC377711	HEAT repeat-containing protein 7A-like	2.23053e-05	0.000257194	663.5	142.2	130.6	334.6	2006.4
NM_001018000	KAZN	kazrin, periplakin interacting protein	0.00153232	0.00378074	97.7	1683.9	1030.2	179.4	223
NM_013332	C7orf68	chromosome 7 open reading frame 68	1.82868e-05	0.000227571	58.2	518.4	679.4	185.7	124
NM_152374	C1orf216	chromosome 1 open reading frame 216	2.87628e-05	0.000300916	124.6	1256.2	1318.2	337.7	236.3
NM_207388	LOC388387	hypothetical LOC388387	2.44021e-06	6.64027e-05	819.7	107.7	104.5	479.7	2010
NM_001004341	ETV3L	ets variant 3-like	3.49249e-05	0.000337877	360.3	35.2	74.3	287.6	1413
NM_018199	EXD2	exonuclease 3'-5' domain containing 2	8.55583e-06	0.000142479	237.1	1533	1423.8	272.6	229
NM_015535	SPATS2L	spermatogenesis associated, serine-rich 2-like	1.00461e-05	0.000157054	1032	11111.5	6179.8	1238.7	698.4
NM_014406	CCT8L2	chaperonin containing TCP1, subunit 8 (theta)-like 2	0.00127278	0.0033356	217.6	69.6	65.5	272.5	1072.2
AK095289	CCDC88B	coiled-coil domain containing 88B	2.82447e-05	0.000297562	693.7	148	142.3	671.2	1060.4
NM_198573	ENHO	energy homeostasis associated	2.91123e-06	7.40483e-05	1693.2	207	164.6	724.1	2835
BC043384	TMEM8B	transmembrane protein 8B	0.0142397	0.0194896	77.6	636.1	117.3	174.9	437.5
NM_018359	UFSP2	UFM1-specific peptidase 2	4.41066e-06	9.38192e-05	134.8	791.7	739.9	221.6	90.5
BC029662	FITM2	fat storage-inducing transmembrane protein 2	4.64098e-06	9.66097e-05	147.7	711.7	595.1	195.6	123.2
NM_016076	PPPDE1	PPPDE peptidase domain containing 1	7.11891e-05	0.000524239	369.8	1034.6	1174.4	412	136.3
NM_024948	FAM188A	family with sequence similarity 188, member A	0.000800669	0.00243792	165.4	696.6	559.8	139.2	99.5
NM_033027	CSRNP1	cysteine-serine-rich nuclear protein 1	0.0245181	0.0294763	573	99	174.5	775.5	260.1
BC009412			0.0475351	0.0482345	91.7	4542.2	362.1	247.4	344.3
XM_926086			0.0439606	0.0455677	88.5	69.4	240.2	93.3	443.9
BC103998			0.0439325	0.0455495	1027.1	677	3080.4	1237.1	5929.5
BC012095			0.0435739	0.0452711	4174.2	1315.9	777	3983.3	932.4
BC045107			0.0426262	0.0445847	100.5	872.3	97	342	142.4
XM_929728			0.042566	0.0445376	1677.8	265.7	1689.8	799.2	3840.1
BC107784			0.0423049	0.0443446	1196.3	794.7	3444.8	1966.1	6004.2
BC003685			0.0420889	0.0441973	64.9	3040.7	227.4	177	221.9
BC065180			0.0379162	0.0409016	252.2	118.4	584.5	206.6	728
BC099843			0.0375794	0.0406372	564.9	76.3	163.4	291.8	124.9
BC089442			0.0358941	0.0392869	127.8	3791.5	350.5	190.6	601.3
XM_928661			0.0356481	0.0391002	545.2	110	727.6	170.5	984.2
BC052805			0.034593	0.0382392	475.2	121	612.9	2872.1	840.9
BC111013			0.0342848	0.037996	71	4291.9	238.7	100.7	276.5
BC092415			0.0340698	0.0378218	865.3	16513.4	1026.6	1317.3	371
BX640805			0.0334823	0.0373262	2240.7	339.6	501.4	2942.6	451.1
BC110881			0.0321477	0.0362026	170.6	238.6	1510.3	824.2	1825.9
BC034732			0.0307599	0.0350192	166.4	2052.6	1143.6	696.4	2304.6
NM_001006603			0.0298475	0.0342483	66.6	609.1	136.8	128.4	244.9
XM_933718			0.0296481	0.0340974	376.6	150.9	921.2	180.8	931.2
BC069525			0.0281328	0.0327483	229.9	28220.3	372.4	342.7	921.2
AK056317			0.0267698	0.0315331	159.9	4469	330	188.2	479.5
BC006289			0.0253764	0.030244	2059.4	322.5	549.3	2138.3	405.9
XM_495926			0.0252455	0.0301275	963.5	241	691.9	105.8	1731.7
XM_929511			0.0226262	0.0277123	469.9	132.1	653.9	129.1	732.5
AY358554			0.0218785	0.027014	162.7	2573.5	210.9	124.5	359
NM_001039467			0.0200378	0.0252555	5764.5	451.9	944.3	5857.8	2185.6
NM_001014447			0.0193431	0.0246073	39.1	3076.4	232.3	141.9	559.4
NM_207403			0.0188537	0.0241344	180.6	1942.1	347.3	227.5	1243.6
AL834349			0.0185565	0.0238655	99.4	1017.8	170.5	175.7	428.2
BC059409			0.0176055	0.0229151	221	1373.5	604.6	479.6	1629.2
NM_080722			0.0174574	0.0227726	341.3	4305.8	345.9	375.1	942.4
AK027269			0.0170995	0.0224075	580.9	20734.9	621.7	339.4	1356.3
BC093834			0.0170003	0.0223009	399.7	2483.3	433.6	206.4	96.1
BC037895			0.0154626	0.0207607	113.4	3076.2	166.6	136.2	532.4
XM_497014			0.0153804	0.0206808	333.5	28	232.7	139.2	930.8
X75299			0.0140595	0.0192928	2310.2	65.6	230.3	1631.5	851.2
XM_933081			0.0135722	0.0187867	102.5	2334.2	162.5	146.8	506.4
XM_037493			0.0135124	0.0187237	884.7	604	2449.7	239.5	1387.5
XM_932401			0.0130871	0.0182687	100.1	110.8	68	741.7	335.9
XM_042066			0.0130546	0.0182326	660.8	74.5	63.6	371.8	192.4
BC113845			0.0123564	0.0174851	404.3	11247	3647.1	384.4	1916.9
BC022407			0.0117923	0.0168626	1003.4	51.6	75.7	533.4	271.7
BC073757			0.01177	0.0168412	295.8	189.7	1249.7	240.6	773.1
BC075032			0.0117668	0.0168381	123.5	374.8	99.3	154.2	602.7
BC098117			0.0116704	0.0167318	218.8	925.6	452.4	72.8	177.2
XM_370756			0.011132	0.0161358	132.7	1602.5	938.9	131.9	450.3
BC109393			0.00857602	0.0132098	629.4	10363.5	542.5	589.6	1973.9
BX537432			0.00828791	0.0128693	121.2	70.9	78.8	466	409.1
NM_002142			0.00810055	0.0126469	54.6	51.3	670.8	196.5	240.3
AY005151			0.00776743	0.0122493	387.2	138.7	294.6	270.7	85.5
XM_379506			0.00680755	0.0110935	157	745.6	525.4	70.3	207.8
XM_379029			0.00662262	0.0108609	88.6	309.7	99.6	132.6	768.1
XM_925855			0.00628569	0.010447	77.8	327.4	103.8	152.1	843.7
XM_934814			0.00592485	0.00999802	100.3	459.6	93.2	325.3	674.4
NM_003949			0.00571081	0.00973472	65.8	76.2	56.7	264.4	301.7
NM_177477			0.00509227	0.00895068	262.5	2391.9	304.3	795.2	1622.7
XM_931304			0.00483562	0.00861512	184	446.8	170.6	184.9	1477.5
BC103832			0.00453822	0.0082154	1884.4	248.9	192.6	890.5	686.4
XM_929687			0.00424713	0.00781709	161.9	316.5	90.5	117.9	582.5
BC048288			0.00420422	0.00775491	294.5	73.6	68.1	361	160.8
XM_930803			0.00374017	0.0071192	759.4	201.6	391.9	1609.3	3470.2
NM_001009931			0.00364869	0.00699633	154	67.6	48.4	135.8	716.7
XM_374917			0.00354012	0.00684651	534.8	63.1	74	180.7	677.1
AK075079			0.00353493	0.00683901	274.1	1192.1	133.9	157.2	2062.2
AF242540			0.0034918	0.0067822	373.7	126.2	56.6	381.4	250
BC053989			0.0034078	0.00666242	307.6	1545.7	247.1	433	1453.7
BC031276			0.00329992	0.00651021	110.4	55.8	66.8	226.9	375.6
BC034968			0.00329159	0.00649887	117.2	1339.4	1658.9	217.1	414.9
XM_934816			0.00327181	0.00646829	254.4	686.1	142.7	467.9	1089.9
BC007985			0.0032428	0.0064278	1796.3	215	205.8	1192.9	700.7
NM_001004734			0.00323734	0.00641909	267.6	42.2	49.7	165.5	476.1
XM_930924			0.00322076	0.00639717	881.6	376.2	487.6	1443.6	3533.9
XM_930839			0.00321727	0.00639191	801.9	274.8	466.1	1643.8	3439.8
BX641091			0.00268755	0.00562148	600.2	123.9	503.1	472.1	136.8
XM_929209			0.00256695	0.0054356	449.3	48.2	92.8	1374.6	1762.8
BC110842			0.00243189	0.00522858	183.9	13253.5	2591.3	234.8	200.7
BC089413			0.00224385	0.00493232	3912.2	64.5	98	405.2	555.9
BC051651			0.00218722	0.0048435	161	1198.4	1262.7	133.4	336.8
BC069368			0.00218562	0.00484175	147.5	1642.9	1437.7	232.7	424.8
NM_024723			0.00216853	0.00481348	82.4	1346.4	1247.3	218.2	342.7
NM_133280			0.00212711	0.00474324	357	61.4	53.1	500.9	210.6
NM_194310			0.00212295	0.00473609	2058.1	69.8	135.9	2160.3	935.8
XM_935306			0.00211321	0.00472175	492.5	1292.7	932.5	478.8	179.4
BC094761			0.00206021	0.00463222	82.9	12057.4	2382.4	364.6	175.6
XM_929510			0.00202243	0.00457574	213.2	56.1	87.6	243.4	849
AY654627			0.00180804	0.00424292	1535.5	111.4	87	932.1	756.8
XM_934894			0.00179479	0.00422078	659.5	88.2	152.8	845.9	2137.5
BC062687			0.00176492	0.00417751	135.3	758.7	508.7	121	87.3
NM_024344			0.0017026	0.0040735	1654	432.7	304.8	1856.4	1057.3
X89214			0.00168539	0.00404453	276.5	81.2	92.2	1099.7	415.2
XM_934983			0.00166878	0.00401619	95.1	84.2	76.1	268.4	774.2
[truncated: 670 more rows]

## Sheet: Table S5
Table S5 Cluster analysis of gene expression dynamics
cluster number	genes_assigned	genes_expected	p_value
1	0	1.94167	1
2	0	5.33333	1
3	0	2.9	1
4	0	2.69167	1
5	0	3.1	1
6	0	21.8333	1
7	0	22.3833	1
8	6	4.825	0.353325
9	8	15.3667	0.985736
10	0	1.975	1
11	0	15.025	1
12	0	4.86667	1
13	1	3.70833	0.97557
14	0	5.3	1
15	25	67.6667	1
16	50	81.4167	0.999946
17	509	72.4167	1.781e-268
18	458	21.8333	0
19	0	15.675	1
20	0	71.1333	1
21	7	90.9	1
22	7	87.65	1
23	8	3.13333	0.014968
24	3	4.86667	0.863994
25	1	7.04167	0.999137
26	11	10.975	0.537461
27	18	2.9	2.01344e-09
28	0	2.68333	1
29	0	14.4583	1
30	1	10.975	0.999983
31	0	9.825	1
32	0	43.9333	1
33	3	72.4167	1
34	5	75.1083	1
35	3	3.13333	0.606209
36	16	4.825	4.44557e-05
37	1	1.45	0.765559
38	1	50.9333	1
39	0	3.13333	1
40	0	2	1
41	2	5.3	0.968711
42	1	8.4	0.999779
43	18	43.9333	0.999997
44	14	3.1	4.77005e-06
45	0	5.74167	1
46	3	8.4	0.990065
47	13	71.1333	1
48	0	67.6667	1
49	2	50.9333	1
50	1	15.025	1
51	0	17.8333	1
52	0	14.4583	1
53	0	5.33333	1
54	0	2.30833	1
55	1	17.8333	1
56	12	7.04167	0.0549151
57	1	5.83333	0.997098
58	16	8.4	0.0123425
59	29	81.4167	1
60	1	85.5667	1
61	1	75.1083	1
62	4	22.3833	1
63	171	14.7417	3.10982e-119
64	429	67.6667	4.52758e-206
65	14	87.65	1
66	1	72.4167	1
67	0	2	1
68	0	3.70833	1
69	0	5.83333	1
70	0	9.825	1
71	0	2.69167	1
72	24	23.0667	0.450408
73	1	5.74167	0.996818
74	1	15.675	1
75	0	14.7417	1
76	0	1.45	1
77	0	1.975	1
78	1	2.30833	0.900712
79	0	2.68333	1
80	0	1.94167	1

## Sheet: Table S6
Table S6 Genes assigned in each significant cluster
Probe Set ID	gene symbol	gene description	Healthy	HBVC	CHB	Cirrhosis	HCC	CLUSTERS
NM_175619	ZAR1	zygote arrest 1	0	-2.70991	-2.52168	-1.09239	0.943093	18
NM_001005413	ZWINT	ZW10 interactor	0	2.05358	3.27706	0.928853	-0.00252661	72
NM_006624	ZMYND11	zinc finger, MYND domain containing 11	0	1.60624	1.45343	-1.10909	-1.34365	64
NM_005095	ZMYM4	zinc finger, MYM-type 4	0	1.1053	1.10819	-0.691399	-1.66947	63
NM_022470	ZMAT3	zinc finger, matrin-type 3	0	3.45049	2.93096	0.780819	-0.893889	63
BC109222	ZFPM2	zinc finger protein, multitype 2	0	2.74714	2.65517	0.273296	1.93075	65
NM_173574	ZNF683	zinc finger protein 683	0	-3.5997	-3.80271	-0.364769	0.812507	17
NM_152437	ZNF664	zinc finger protein 664	0	1.59444	1.8241	-0.168579	-0.957528	63
NM_017656	ZNF562	zinc finger protein 562	0	-2.04894	-2.31574	-1.05647	0.392735	18
AL136548	ZNF506	zinc finger protein 506	0	-3.17754	-3.17068	-1.45699	1.16602	18
NM_207336	ZNF467	zinc finger protein 467	0	-3.7518	-2.80422	0.402842	-1.07422	17
NM_003575	ZNF282	zinc finger protein 282	0	3.10324	3.04607	1.50175	0.660902	64
AK074757	ZNF253	zinc finger protein 253	0	-3.15236	-3.44069	-1.8235	1.12998	18
BC110455	ZNF137	zinc finger protein 137	0	-0.385784	-0.0326047	2.147	2.7438	43
AK124806	ZEB2	zinc finger E-box binding homeobox 2	0	-1.92316	-2.86336	-0.081998	-1.29418	16
BC060819	ZEB2	zinc finger E-box binding homeobox 2	0	-2.79546	-2.55209	0.344301	-1.18665	17
BC026902	ZBTB16	zinc finger and BTB domain containing 16	0	-5.91652	-5.39057	0.401385	-0.884226	17
BC007235	ZNRF1	zinc and ring finger 1	0	3.42909	2.74621	0.551686	-1.57051	63
NM_033132	ZIC5	Zic family member 5 (odd-paired homolog, Drosophila)	0	-3.18807	-2.27996	-0.224481	1.10666	18
BC093948	YJEFN3	YjeF N-terminal domain containing 3	0	-2.03124	-1.91847	0.526821	1.86743	18
NM_004736	XPR1	xenotropic and polytropic retrovirus receptor 1	0	1.77137	1.54263	-0.14427	-1.34641	63
NM_001006612	WBP5	WW domain binding protein 5	0	3.66075	3.27732	0.611129	1.02499	64
AK074583	WLS	wntless homolog (Drosophila)	0	4.60951	4.27816	0.933591	-1.4021	63
NM_024911	WLS	wntless homolog (Drosophila)	0	4.04205	3.70324	0.71513	-1.11264	63
NM_001002292	WLS	wntless homolog (Drosophila)	0	3.94144	3.63808	1.07955	-0.953088	63
BX648748	WLS	wntless homolog (Drosophila)	0	4.07518	3.59468	0.790599	-0.725922	64
BC110826	WLS	wntless homolog (Drosophila)	0	4.34934	3.95839	1.11208	-0.296457	64
NM_003396	WNT9B	wingless-type MMTV integration site family, member 9B	0	-3.21558	-2.90158	-0.975478	0.939859	18
NM_025216	WNT10A	wingless-type MMTV integration site family, member 10A	0	-1.42454	-1.76461	1.04943	1.87076	18
NM_182504	WBSCR28	Williams-Beuren syndrome chromosome region 28	0	-1.31709	-1.78202	0.393953	1.7705	18
BC040695	WBSCR16	Williams-Beuren syndrome chromosome region 16	0	3.25017	3.066	1.08926	-0.299717	64
BC001614	WDR34	WD repeat domain 34	0	3.31784	3.77159	0.755478	0.972298	64
NM_145652	WFDC5	WAP four-disulfide core domain 5	0	-3.72925	-3.58303	-0.891083	1.13257	18
NM_080753	WFDC10A	WAP four-disulfide core domain 10A	0	-4.25024	-3.32655	-0.800359	1.90388	18
NM_002350	LYN	v-yes-1 Yamaguchi sarcoma viral related oncogene homolog	0	-5.32012	-3.48841	0.28894	-1.19401	17
XM_496025	VSIG7	V-set and immunoglobulin domain containing 7	0	-5.94873	-4.87797	-1.21224	-0.190217	17
XM_370835	VSIG6	V-set and immunoglobulin domain containing 6	0	-4.32045	-4.35141	-1.61506	1.71951	18
NM_005402	RALA	v-ral simian leukemia viral oncogene homolog A (ras related)	0	2.48396	3.38687	0.308484	-0.892119	64
NM_001039500	VWA5B1	von Willebrand factor A domain containing 5B1	0	-4.22028	-2.68872	-1.38145	1.09168	18
NM_173857	VN1R4	vomeronasal 1 receptor 4	0	-2.93153	-2.08084	-0.946812	2.14804	18
NM_005376	MYCL1	v-myc myelocytomatosis viral oncogene homolog 1, lung carcinoma derived (avian)	0	-3.00344	-1.85236	1.34925	1.96237	26
BC011864	MYCL1	v-myc myelocytomatosis viral oncogene homolog 1, lung carcinoma derived (avian)	0	-2.21156	-2.56044	0.134232	1.34628	18
NM_005461	MAFB	v-maf musculoaponeurotic fibrosarcoma oncogene homolog B (avian)	0	-3.73087	-3.19707	-0.196683	-1.6408	17
BC028098	MAFB	v-maf musculoaponeurotic fibrosarcoma oncogene homolog B (avian)	0	-4.21444	-3.10436	0.182527	-1.19616	17
NM_005360	MAF	v-maf musculoaponeurotic fibrosarcoma oncogene homolog (avian)	0	2.14132	-2.27908	0.179491	-0.458629	58
NM_006373	VAT1	vesicle amine transport protein 1 homolog (T. californica)	0	4.56896	4.28164	1.43146	0.105138	64
NM_004385	VCAN	versican	0	-2.40445	-5.61067	-0.591073	-1.89391	8
BC108915	VENTX	VENT homeobox homolog (Xenopus laevis)	0	-2.48543	-2.30664	0.24984	1.54048	18
NM_014468	VENTX	VENT homeobox homolog (Xenopus laevis)	0	-2.60271	-2.7058	-0.602392	0.987239	18
NM_005206	CRK	v-crk sarcoma virus CT10 oncogene homolog (avian)	0	2.87166	2.71811	0.272863	-1.83392	63
NM_004624	VIPR1	vasoactive intestinal peptide receptor 1	0	-5.5785	-3.18412	-0.10911	-1.19431	17
BC064424	VIPR1	vasoactive intestinal peptide receptor 1	0	-5.12524	-3.59438	-0.379127	-1.20705	17
NM_004665	VNN2	vanin 2	0	-4.09305	-4.2081	0.460609	-1.37511	17
NM_020335	VANGL2	vang-like 2 (van gogh, Drosophila)	0	-2.95404	-2.51551	-0.520001	1.51496	18
NM_001035260	VPS26A	vacuolar protein sorting 26 homolog A (S. pombe)	0	1.67197	1.49643	-0.468857	-1.70235	63
NM_153676	USH1C	Usher syndrome 1C (autosomal recessive, severe)	0	-3.38217	-2.66437	-0.0606068	2.13125	18
NM_030570	UPK3B	uroplakin 3B	0	-2.3281	-2.03291	0.923922	1.85963	18
NM_006760	UPK2	uroplakin 2	0	-2.93082	-2.85148	-0.399081	2.24229	18
BC113900	UPK2	uroplakin 2	0	-3.34981	-2.82072	-0.279374	1.66838	18
NM_007000	UPK1A	uroplakin 1A	0	-3.15377	-2.57807	-0.616764	1.30118	18
NM_003115	UAP1	UDP-N-acteylglucosamine pyrophosphorylase 1	0	2.34136	3.02336	1.27723	-0.736664	72
AK091426	GALNTL1	UDP-N-acetyl-alpha-D-galactosamine:polypeptide N-acetylgalactosaminyltransferase-like 1	0	3.08813	0.56926	0.174764	3.23966	59
BC046129	GALNT7	UDP-N-acetyl-alpha-D-galactosamine:polypeptide N-acetylgalactosaminyltransferase 7 (GalNAc-T7)	0	2.43211	2.14343	0.0503002	-0.684386	64
BC067423	B3GNT3	UDP-GlcNAc:betaGal beta-1,3-N-acetylglucosaminyltransferase 3	0	-4.36386	-4.24916	-1.46955	0.98674	18
BC066876	B3GNT3	UDP-GlcNAc:betaGal beta-1,3-N-acetylglucosaminyltransferase 3	0	-4.16761	-4.33977	-1.29882	0.830591	18
NM_006876	B3GNT1	UDP-GlcNAc:betaGal beta-1,3-N-acetylglucosaminyltransferase 1	0	2.70319	2.85443	0.887405	0.927879	64
NM_001005417	B4GALT2	UDP-Gal:betaGlcNAc beta 1,4- galactosyltransferase, polypeptide 2	0	3.87387	3.42203	0.833666	1.73046	64
NM_152404	UGT3A1	UDP glycosyltransferase 3 family, polypeptide A1	0	-2.40686	-2.73397	-0.401306	1.91666	18
NM_001074	UGT2B7	UDP glucuronosyltransferase 2 family, polypeptide B7	0	-2.6574	-2.47579	-2.42332	-0.0383067	15
NM_001075	UGT2B10	UDP glucuronosyltransferase 2 family, polypeptide B10	0	-4.28725	-3.99617	-1.89946	0.395586	18
BC053576	UGT1A10	UDP glucuronosyltransferase 1 family, polypeptide A10	0	-3.77568	-3.08139	-1.27211	0.923085	18
NM_007019	UBE2C	ubiquitin-conjugating enzyme E2C	0	1.55134	2.67324	1.2672	-0.149076	72
NM_201402	USP17L2	ubiquitin specific peptidase 17-like 2	0	-2.45033	-3.35573	0.0449306	3.16103	18
BC110908	USP15	ubiquitin specific peptidase 15	0	-2.79163	-2.50148	0.122425	-1.26554	17
NM_024954	UBTD1	ubiquitin domain containing 1	0	2.57997	3.03686	1.16914	-0.324129	72
NM_006002	UCHL3	ubiquitin carboxyl-terminal esterase L3 (ubiquitin thiolesterase)	0	1.95274	2.12925	0.275255	-1.49449	63
NM_001005367	TTYH1	tweety homolog 1 (Drosophila)	0	-0.94558	-1.59684	1.2226	2.91353	18
BC019358	TTYH1	tweety homolog 1 (Drosophila)	0	-2.62372	-2.39725	-0.245298	1.38533	18
NM_001004125	TUSC1	tumor suppressor candidate 1	0	2.86865	3.59142	1.09282	0.787655	64
NM_147184	TP53I3	tumor protein p53 inducible protein 3	0	2.78045	2.9321	1.31717	-0.844699	63
NM_004881	TP53I3	tumor protein p53 inducible protein 3	0	2.48586	2.68022	1.15939	-0.820019	63
NM_021202	TP53INP2	tumor protein p53 inducible nuclear protein 2	0	3.7707	3.19949	1.35525	-0.463325	63
NM_024575	TNFAIP8L2	tumor necrosis factor, alpha-induced protein 8-like 2	0	-4.35267	-3.97338	0.201101	-0.369798	17
BC114480	TNFAIP3	tumor necrosis factor, alpha-induced protein 3	0	-4.49021	-5.3116	-1.37895	-1.09327	17
NM_006290	TNFAIP3	tumor necrosis factor, alpha-induced protein 3	0	-4.75453	-5.2377	-1.23557	-1.44365	17
NM_018647	TNFRSF19	tumor necrosis factor receptor superfamily, member 19	0	3.6112	-0.454502	-0.203481	1.77498	59
NM_148901	TNFRSF18	tumor necrosis factor receptor superfamily, member 18	0	-2.33159	-2.45712	-0.834161	0.663021	18
NM_052945	TNFRSF13C	tumor necrosis factor receptor superfamily, member 13C	0	-2.26303	-1.16711	1.47472	1.60548	26
BC105123	TNFRSF13C	tumor necrosis factor receptor superfamily, member 13C	0	-2.38921	-3.17242	0.277716	1.14605	17
NM_012452	TNFRSF13B	tumor necrosis factor receptor superfamily, member 13B	0	-3.20915	-3.12938	0.441697	1.74499	18
NM_016639	TNFRSF12A	tumor necrosis factor receptor superfamily, member 12A	0	4.42505	3.75232	1.38589	1.69759	64
BC052270	TNFRSF10D	tumor necrosis factor receptor superfamily, member 10d, decoy with truncated death domain	0	2.92354	3.28986	0.946795	-0.485551	64
BC001281	TNFRSF10B	tumor necrosis factor receptor superfamily, member 10b	0	2.83106	3.07656	1.19955	-0.727581	63
NM_001244	TNFSF8	tumor necrosis factor (ligand) superfamily, member 8	0	-4.75642	-4.43668	-0.488531	-0.587832	17
AF039390	TNFSF15	tumor necrosis factor (ligand) superfamily, member 15	0	-0.631638	2.2884	0.545401	2.05391	47
BC020674	TNFSF13B	tumor necrosis factor (ligand) superfamily, member 13b	0	-3.50188	-3.76986	-0.41103	-1.84356	17
BC020220	TNFSF10	tumor necrosis factor (ligand) superfamily, member 10	0	-4.32193	-2.82089	0.0463907	-2.00319	16
BC032722	TNFSF10	tumor necrosis factor (ligand) superfamily, member 10	0	-5.64533	-3.47658	-0.131722	-2.51896	16
NM_003810	TNFSF10	tumor necrosis factor (ligand) superfamily, member 10	0	-3.53578	-2.90197	-0.696328	-2.95807	16
NM_000594	TNF	tumor necrosis factor	0	-2.7383	-3.15253	0.214558	-0.654996	17
AL713777	TDRD10	tudor domain containing 10	0	-1.89176	1.70946	0.40442	1.22767	23
NM_001070	TUBG1	tubulin, gamma 1	0	2.98007	3.52794	1.42861	-0.207805	72
NM_032525	TUBB6	tubulin, beta 6	0	3.04846	3.27509	0.875842	-0.112738	64
NM_006086	TUBB3	tubulin, beta 3	0	3.30458	3.48864	-0.152959	0.347363	64
NM_001069	TUBB2A	tubulin, beta 2A	0	3.98819	3.31679	-0.0729582	-0.612235	64
NM_030773	TUBB1	tubulin, beta 1	0	-3.996	-3.65052	1.31251	0.0974931	17
NM_006009	TUBA1A	tubulin, alpha 1a	0	3.382	2.80038	0.873877	-2.24178	63
NM_031949	TTLL2	tubulin tyrosine ligase-like family, member 2	0	-3.51372	-3.36284	-0.923006	1.25899	18
BC037798	TPPP3	tubulin polymerization-promoting protein family member 3	0	-3.45781	-2.47236	0.845631	-0.805077	17
BC093068	TSFM	Ts translation elongation factor, mitochondrial	0	2.09511	2.18933	0.304623	-1.41811	63
NM_012217	TPSD1	tryptase delta 1	0	-1.24672	-0.527034	1.58335	2.55572	27
NM_024164	TPSB2	tryptase beta 2 (gene/pseudogene)	0	-3.03764	-2.15053	0.389466	2.96647	18
BC074975	TPSAB1	tryptase alpha/beta 1	0	-0.82735	-0.494699	1.48016	3.35448	44
BC028059	TPSAB1	tryptase alpha/beta 1	0	-2.5511	-2.13401	-0.304896	2.34441	18
BC034143	TNNT1	troponin T type 1 (skeletal, slow)	0	-0.963163	-2.41631	0.568929	1.71741	36
NM_003282	TNNI2	troponin I type 2 (skeletal, fast)	0	-2.65698	-2.05908	0.397367	1.37825	18
NM_213674	TPM2	tropomyosin 2 (beta)	0	4.14751	3.34213	-0.114595	-0.379478	64
NM_003289	TPM2	tropomyosin 2 (beta)	0	4.40958	3.5856	0.493934	-0.109944	64
AK129882	TPM1	tropomyosin 1 (alpha)	0	4.18557	3.97435	0.740006	-0.537068	64
NM_001018004	TPM1	tropomyosin 1 (alpha)	0	5.49417	5.08846	1.39243	0.224663	64
AF327057	TRIM58	tripartite motif-containing 58	0	-1.97003	-2.56556	2.39983	0.931362	17
NM_015431	TRIM58	tripartite motif-containing 58	0	-2.38126	-2.60411	2.54726	1.01642	17
XM_926073	TRIM49L2	tripartite motif-containing 49-like 2	0	-4.25272	-4.67074	-1.92188	0.455812	18
NM_033452	TRIM47	tripartite motif-containing 47	0	2.74327	3.42823	0.251497	0.374246	64
AY358171	TREML2	triggering receptor expressed on myeloid cells-like 2	0	-2.75523	-2.36484	-0.71583	1.4559	18
BC100946	TREML1	triggering receptor expressed on myeloid cells-like 1	0	-2.98465	-2.95764	2.93719	1.91174	17
NM_025195	TRIB1	tribbles homolog 1 (Drosophila)	0	-2.05691	-1.09445	-1.34105	-3.39114	13
AK022217	TNPO2	transportin 2	0	-1.67474	-1.5384	0.52801	2.91894	18
NM_002270	TNPO1	transportin 1	0	2.1202	2.55603	0.451238	-1.22169	63
NM_001033504	TMEM98	transmembrane protein 98	0	5.97291	5.46808	0.663908	1.59267	64
NM_014573	TMEM97	transmembrane protein 97	0	3.77334	3.4147	0.29985	0.501865	64
BC105783	TMEM71	transmembrane protein 71	0	-3.22387	-3.04655	-0.139796	-1.45617	17
NM_144649	TMEM71	transmembrane protein 71	0	-2.46056	-2.17754	0.537119	-0.968291	17
NM_033504	TMEM54	transmembrane protein 54	0	3.96035	2.9855	-0.260545	1.37226	64
AY597813	TMEM44	transmembrane protein 44	0	2.44156	2.76764	-0.739956	0.632268	64
NM_001011655	TMEM44	transmembrane protein 44	0	3.73809	4.23593	0.37752	1.43582	64
NM_139172	TMEM190	transmembrane protein 190	0	-1.46649	-1.29971	0.657128	2.02254	18
NM_014020	TMEM176B	transmembrane protein 176B	0	-2.79416	-5.70505	1.38737	-0.857508	17
NM_018487	TMEM176A	transmembrane protein 176A	0	-2.0941	-4.14515	1.59006	-0.574794	17
NM_015444	TMEM158	transmembrane protein 158 (gene/pseudogene)	0	6.77652	5.05218	1.50804	0.946368	64
XM_928242	TMEM14D	transmembrane protein 14D	0	1.47036	1.16622	-0.485108	-1.96675	63
NM_024056	TMEM106C	transmembrane protein 106C	0	2.12244	2.5787	0.567621	-1.29593	63
BC028076	TMC8	transmembrane channel-like 8	0	-4.37296	-4.42318	0.787903	1.62725	17
BC032477	TMC4	transmembrane channel-like 4	0	-0.892835	-1.55797	1.08424	1.68149	18
AY236492	TMC4	transmembrane channel-like 4	0	-1.72821	-1.74008	1.36773	1.85379	18
NM_144686	TMC4	transmembrane channel-like 4	0	-2.01967	-2.31793	0.609938	1.25708	17
AY358964	TMIGD2	transmembrane and immunoglobulin domain containing 2	0	-4.47994	-4.40793	-0.812001	0.715907	17
AK000630	TMCO3	transmembrane and coiled-coil domains 3	0	4.02076	3.37359	0.911692	-0.592496	64
NM_017905	TMCO3	transmembrane and coiled-coil domains 3	0	4.39175	3.36783	1.50295	0.812574	64
NM_003273	TM7SF2	transmembrane 7 superfamily member 2	0	2.87679	2.66103	1.00342	0.461128	64
NM_014220	TM4SF1	transmembrane 4 L six family member 1	0	4.76838	6.60798	2.06641	1.92227	64
NM_012288	TRAM2	translocation associated membrane protein 2	0	4.18149	3.74081	1.23396	-0.361835	64
BC014907	TOMM34	translocase of outer mitochondrial membrane 34	0	2.6356	2.69165	0.482528	-0.248633	64
NM_006809	TOMM34	translocase of outer mitochondrial membrane 34	0	3.16993	3.32477	1.34001	-0.492028	63
BC096135	TNP2	transition protein 2 (during histone to protamine replacement)	0	-2.65513	-2.98714	-0.320314	1.32208	18
NM_018646	TRPV6	transient receptor potential cation channel, subfamily V, member 6	0	-2.60929	-1.39269	0.627357	2.41828	18
NM_019841	TRPV5	transient receptor potential cation channel, subfamily V, member 5	0	-1.85597	-1.04422	1.00189	2.44229	27
NM_017636	TRPM4	transient receptor potential cation channel, subfamily M, member 4	0	4.19392	3.45884	1.48027	0.613607	64
AK130286	TGM4	transglutaminase 4 (prostate)	0	-2.62992	-2.40026	-1.05624	1.60888	18
NM_004613	TGM2	transglutaminase 2 (C polypeptide, protein-glutamine-gamma-glutamyltransferase)	0	6.62343	6.86871	2.97826	0.875828	64
BX647696	TACC1	transforming, acidic coiled-coil containing protein 1	0	1.77	2.00622	-0.338545	-1.52871	63
BC026352	TGFBI	transforming growth factor, beta-induced, 68kDa	0	1.58299	-2.01608	1.34492	-1.93516	34
BC000097	TGFBI	transforming growth factor, beta-induced, 68kDa	0	1.98845	-1.65667	1.5611	-1.33476	60
BC005308	TGFA	transforming growth factor, alpha	0	-3.42925	-3.02551	-1.53305	0.637281	18
NM_015927	TGFB1I1	transforming growth factor beta 1 induced transcript 1	0	5.79648	5.10551	1.42305	1.58847	64
BC038957	TOB2	transducer of ERBB2, 2	0	2.18305	1.70671	-0.429292	-1.13284	63
NM_006602	TCFL5	transcription factor-like 5 (basic helix-loop-helix)	0	2.47444	2.25685	0.80566	-0.821755	63
NM_153333	TCEAL8	transcription elongation factor A (SII)-like 8	0	1.55529	1.30807	-0.521902	-1.99448	63
BC012296	TCEAL4	transcription elongation factor A (SII)-like 4	0	3.45318	3.3927	0.551771	-0.589812	64
NM_001006640	TCEAL1	transcription elongation factor A (SII)-like 1	0	1.71164	1.51133	-0.336757	-1.58496	63
NM_175057	TAAR9	trace amine associated receptor 9 (gene/pseudogene)	0	-2.30821	-3.07161	-0.0317516	1.21238	18
BC112209	TAAR5	trace amine associated receptor 5	0	-3.87857	-3.73319	-0.616081	1.61583	18
BC107743	psiTPTE22	TPTE pseudogene	0	-3.06298	-2.91061	-1.12835	1.16013	18
NM_207422	FLJ44635	TPT1-like protein	0	-2.34118	-2.02611	-1.65221	0.380032	15
NM_001067	TOP2A	topoisomerase (DNA) II alpha 170kDa	0	3.01808	3.57368	1.21017	0.215532	64
NM_003263	TLR1	toll-like receptor 1	0	-3.13838	-3.30202	-0.321854	-1.19381	17
NM_172089	TNFSF12-TNFSF13	TNFSF12-TNFSF13 readthrough	0	-3.44957	-3.59456	0.245329	-1.7176	16
NM_201629	TJP2	tight junction protein 2 (zona occludens 2)	0	2.13456	2.66951	0.104543	-0.992566	63
NM_007117	TRH	thyrotropin-releasing hormone	0	-2.6308	-2.84612	-0.182375	1.92767	18
NM_004237	TRIP13	thyroid hormone receptor interactor 13	0	3.32103	4.30068	1.63285	0.295456	72
AF502289	TRIP10	thyroid hormone receptor interactor 10	0	4.66917	4.95726	1.35649	0.506358	64
NM_004240	TRIP10	thyroid hormone receptor interactor 10	0	4.7312	4.57737	1.80634	1.34006	64
AB077208	TYMS	thymidylate synthetase	0	2.78595	3.90569	1.45467	-0.882676	72
NM_001071	TYMS	thymidylate synthetase	0	2.70679	3.58037	1.34032	-0.505085	72
AB077207	TYMS	thymidylate synthetase	0	2.5727	3.57513	1.01662	-0.606743	72
BC052211	TYMP	thymidine phosphorylase	0	-2.6208	-3.70263	0.985477	0.114295	17
NM_003258	TK1	thymidine kinase 1, soluble	0	3.61155	3.84321	1.55011	0.0990831	64
NM_001061	TBXAS1	thromboxane A synthase 1 (platelet)	0	-4.63616	-5.2061	0.555027	-1.3493	17
NM_024817	THSD4	thrombospondin, type I, domain containing 4	0	6.02045	4.06001	0.432861	1.7724	64
NM_003246	THBS1	thrombospondin 1	0	3.41203	3.90769	-0.111026	-3.20983	63
NM_003330	TXNRD1	thioredoxin reductase 1	0	4.28219	4.28573	0.183122	-0.814274	64
BC070183	TXNDC9	thioredoxin domain containing 9	0	1.66179	2.03327	0.00185556	-0.776812	63
AY326464	TXNDC5	thioredoxin domain containing 5 (endoplasmic reticulum)	0	1.41745	2.46082	-0.346192	-2.66139	63
BC052310	TXNDC5	thioredoxin domain containing 5 (endoplasmic reticulum)	0	2.44637	2.90161	0.0329236	-2.22547	63
NM_032243	TXNDC2	thioredoxin domain containing 2 (spermatozoa)	0	-2.14099	-1.92145	-0.252289	1.8443	18
AK097656	TXNDC2	thioredoxin domain containing 2 (spermatozoa)	0	-2.31493	-2.41058	-0.232529	1.72075	18
NM_003329	TXN	thioredoxin	0	2.77716	2.28955	0.200261	-1.76713	63
BC003377	TXN	thioredoxin	0	2.59862	2.1344	-0.0416381	-1.75062	63
AK054935	TTC9B	tetratricopeptide repeat domain 9B	0	-3.48493	-2.61836	1.75067	3.49138	18
NM_006675	TSPAN9	tetraspanin 9	0	4.43848	4.0782	1.26995	1.6333	64
BC012389	TSPAN6	tetraspanin 6	0	4.79512	4.94548	0.673594	0.827987	64
NM_005723	TSPAN5	tetraspanin 5	0	3.76831	2.86996	0.449261	-0.703607	64
NM_005724	TSPAN3	tetraspanin 3	0	2.9749	3.10828	1.00085	-1.21573	63
AK093413	TSPY4	testis specific protein, Y-linked 4	0	-4.06355	-3.94512	-0.178769	1.44852	17
BC108734	TEX13A	testis expressed 13A	0	-3.23372	-2.80569	-1.07865	1.12288	18
BC018706	TNS4	tensin 4	0	-2.29531	-2.42791	1.48652	1.89869	17
NM_022648	TNS1	tensin 1	0	4.79439	3.66224	2.31579	1.16071	64
NM_003598	TEAD2	TEA domain family member 2	0	4.91704	5.50779	1.5157	0.584963	64
NM_021966	TCL1A	T-cell leukemia/lymphoma 1A	0	-3.52443	-3.84015	-0.212984	-0.12141	17
NM_138379	TIMD4	T-cell immunoglobulin and mucin domain containing 4	0	-3.67009	-3.31577	-0.249945	1.46386	18
BC028414	TBC1D26	TBC1 domain family, member 26	0	-2.72739	-3.02744	-1.44383	1.51502	18
NM_014604	TAX1BP3	Tax1 (human T-cell leukemia virus type I) binding protein 3	0	3.47493	3.23279	0.619196	-0.81662	64
NM_033396	TNKS1BP1	tankyrase 1 binding protein 1, 182kDa	0	6.02223	5.58384	1.39328	0.621152	64
NM_015059	TLN2	talin 2	0	3.22699	0.826481	1.00468	2.19074	59
XM_116384	LOC646066	TAF11 RNA polymerase II, TATA box binding protein (TBP)-associated factor, 28kDa pseudogene	0	-3.61227	-3.34613	-0.527005	2.24785	18
NM_001057	TACR2	tachykinin receptor 2	0	-0.977664	-1.55459	0.377724	1.85508	18
NM_015727	TACR1	tachykinin receptor 1	0	-1.36405	-1.59538	0.273376	1.6675	18
AF515829	TAC4	tachykinin 4 (hemokinin)	0	-2.60651	-2.95668	-1.76689	0.995324	15
AF537114	TAC3	tachykinin 3	0	-3.34488	-2.97415	-1.25165	2.08387	18
BC100294	TRA@	T cell receptor alpha locus	0	-8.23749	-6.24917	-0.640662	-0.164661	17
BC070329	TRA@	T cell receptor alpha locus	0	-3.62035	-3.87576	-1.04974	-0.244518	17
AB110790	SNCAIP	synuclein, alpha interacting protein	0	1.93889	2.60704	-0.121926	1.0011	64
AB110791	SNCAIP	synuclein, alpha interacting protein	0	2.50258	3.07268	-0.749608	1.07485	64
NM_007308	SNCA	synuclein, alpha (non A4 component of amyloid precursor)	0	1.85606	3.21504	2.21783	-0.186963	72
NM_006750	SNTB2	syntrophin, beta 2 (dystrophin-associated protein A1, 59kDa, basic component 2)	0	2.14533	1.78634	0.0362659	-1.07062	63
BC015749	STXBP1	syntaxin binding protein 1	0	4.42761	3.56641	0.786596	0.41864	64
NM_003764	STX11	syntaxin 11	0	-5.02947	-4.12457	0.199889	-1.47598	17
NM_005635	SSX1	synovial sarcoma, X breakpoint 1	0	-2.95312	-2.83981	-0.451677	2.37066	18
BC068993	SS18L1	synovial sarcoma translocation gene on chromosome 18-like 1	0	-1.91352	-3.06692	0.125459	2.62845	18
BC100828	SYTL3	synaptotagmin-like 3	0	-2.0025	-2.61924	0.320929	-0.522209	17
NM_004200	SYT7	synaptotagmin VII	0	3.7534	0.643719	0.453481	2.07779	59
NM_033025	SYDE1	synapse defective 1, Rho GTPase, homolog 1 (C. elegans)	0	5.86465	4.90784	1.42241	1.71168	64
NM_003601	SMARCA5	SWI/SNF related, matrix associated, actin dependent regulator of chromatin, subfamily a, member 5	0	2.22105	2.0114	-0.326881	-1.36525	63
BC020733	SRPX2	sushi-repeat-containing protein, X-linked 2	0	4.06947	4.76935	-0.118263	1.61362	64
NM_014467	SRPX2	sushi-repeat-containing protein, X-linked 2	0	3.85143	4.41272	-0.213668	1.62622	64
AY358190	SUSD3	sushi domain containing 3	0	-1.86196	-2.72308	-0.247558	-0.407823	17
NM_003018	SFTPC	surfactant protein C	0	-3.26705	-1.9997	-0.385528	1.06535	18
BX648076	SBSN	suprabasin	0	-0.171953	-1.47494	-0.280027	2.34136	36
NM_003174	SVIL	supervillin	0	2.17374	2.28266	-0.160567	-1.63161	63
BC014418	SOD3	superoxide dismutase 3, extracellular	0	4.61485	0.0778978	-0.500898	1.46667	58
NM_012390	SMR3A	submaxillary gland androgen regulated protein 3A	0	-4.20022	-3.63026	-2.34045	0.82389	15
BC023552	SFN	stratifin	0	-1.55968	-0.803574	3.34564	2.22569	43
BC001550	SFN	stratifin	0	-1.17451	-1.65878	2.4811	1.42638	43
BC000995	SFN	stratifin	0	-1.81707	-1.20611	3.08185	2.14136	43
NM_006142	SFN	stratifin	0	-2.00205	-1.35819	2.81532	2.20534	26
NM_001024956	SC5DL	sterol-C5-desaturase (ERG3 delta-5-desaturase homolog, S. cerevisiae)-like	0	2.78161	2.49122	1.25151	-0.0974992	64
NM_001017369	SC4MOL	sterol-C4-methyl oxidase-like	0	4.6833	4.21341	0.502034	-0.762961	64
NM_001005291	SREBF1	sterol regulatory element binding transcription factor 1	0	3.43327	2.86783	0.317936	-0.35253	64
BC005807	SCD	stearoyl-CoA desaturase (delta-9-desaturase)	0	6.65114	4.99766	0.723762	0.926321	64
AF132203	SCD	stearoyl-CoA desaturase (delta-9-desaturase)	0	6.79443	6.26202	1.18205	0.0337384	64
AF262322	STEAP3	STEAP family member 3	0	3.22976	2.67407	0.944794	0.796765	64
BC082228	STMN1	stathmin 1	0	2.65055	3.27474	0.613745	-1.28082	63
NM_003155	STC1	stanniocalcin 1	0	3.33117	3.04436	0.264	0.875417	64
NM_003107	SOX4	SRY (sex determining region Y)-box 4	0	3.15757	3.53923	0.370643	-0.746714	64
AF290986	SLA2	Src-like-adaptor 2	0	-2.40285	-2.49394	0.0288029	0.582257	17
NM_006748	SLA	Src-like-adaptor	0	-5.38637	-5.04031	-0.102383	-0.580157	17
BC047870	SKAP1	src kinase associated phosphoprotein 1	0	-6.65608	-5.63661	-0.108678	-0.84851	17
NM_003129	SQLE	squalene epoxidase	0	5.23741	4.71192	1.49654	-0.739528	64
NM_030964	SPRY4	sprouty homolog 4 (Drosophila)	0	3.56846	4.30808	0.169565	1.11784	64
NM_144569	SPOCD1	SPOC domain containing 1	0	4.98719	5.23191	1.28983	1.13454	64
NM_006304	SHFM1	split hand/foot malformation (ectrodactyly) type 1	0	1.17981	1.49078	-0.24054	-2.2985	63
NM_020148	SPIRE1	spire homolog 1 (Drosophila)	0	3.24872	3.27102	1.46718	0.955331	64
BC041772	SPNS2	spinster homolog 2 (Drosophila)	0	-0.819728	2.64379	0.86003	2.14228	47
BC067781	S1PR5	sphingosine-1-phosphate receptor 5	0	-5.37204	-5.61476	-0.353309	-0.346883	17
NM_001009568	SMPDL3B	sphingomyelin phosphodiesterase, acid-like 3B	0	-2.48252	-1.85695	-0.11848	1.74993	18
BC010848	SPATS2L	spermatogenesis associated, serine-rich 2-like	0	3.87228	3.01762	0.177137	-1.31733	63
BC048299	SPATS2	spermatogenesis associated, serine-rich 2	0	2.60798	3.12634	0.376942	-0.443719	64
NM_023071	SPATS2	spermatogenesis associated, serine-rich 2	0	2.34305	2.89934	0.572015	-0.586245	64
BC047704	SPATA3	spermatogenesis associated 3	0	-3.13461	-3.23332	-1.51553	0.908941	18
NM_199339	SPEM1	spermatid maturation 1	0	-2.06605	-1.83969	-0.201031	2.27133	18
BC052581	SSFA2	sperm specific antigen 2	0	2.645	2.72092	0.0351512	-1.17072	63
BC007524	SPAG9	sperm associated antigen 9	0	-2.2353	-3.87699	-1.03034	1.36959	9
AB011088	SPAG9	sperm associated antigen 9	0	3.113	2.54748	0.840315	-0.866912	63
NM_001008778	SPDYC	speedy homolog C (Xenopus laevis)	0	-2.23447	-1.54211	0.0551548	1.61627	18
NM_000347	SPTB	spectrin, beta, erythrocytic	0	-1.24286	-0.162686	2.50105	2.61938	26
BC010434	SPTB	spectrin, beta, erythrocytic	0	-3.78007	-4.25409	-1.13386	0.784268	17
BC047083	SPG20	spastic paraplegia 20 (Troyer syndrome)	0	2.43906	2.44285	-0.167457	-1.29343	63
BC023558	SPOCK2	sparc/osteonectin, cwcv and kazal-like domains proteoglycan (testican) 2	0	-5.22663	-3.9541	-0.0287046	0.864298	17
NM_003105	SORL1	sortilin-related receptor, L(DLR class) A repeats-containing	0	-4.14496	-5.70502	-0.130285	-0.502696	17
NM_002959	SORT1	sortilin 1	0	1.04551	-1.11258	0.319381	-2.08204	34
NM_001053	SSTR5	somatostatin receptor 5	0	-1.10605	-1.39839	0.722591	2.42633	18
BC016067	SLCO5A1	solute carrier organic anion transporter family, member 5A1	0	-3.13736	-3.27426	-0.036401	1.96324	18
NM_180991	SLCO4C1	solute carrier organic anion transporter family, member 4C1	0	-3.494	-3.85333	-0.957406	-0.0919756	17
NM_016354	SLCO4A1	solute carrier organic anion transporter family, member 4A1	0	-0.112747	2.14448	1.27788	1.76494	49
NM_004785	SLC9A3R2	solute carrier family 9 (sodium/hydrogen exchanger), member 3 regulator 2	0	4.35071	3.79762	0.411725	2.03185	64
NM_001012509	SLC45A2	solute carrier family 45, member 2	0	-3.47632	-3.0026	-1.05129	0.785393	18
BC015770	SLC39A14	solute carrier family 39 (zinc transporter), member 14	0	3.7835	3.1061	0.589861	1.1424	64
AK001700	SLC38A2	solute carrier family 38, member 2	0	2.62176	1.75049	-0.742905	-2.50291	63
NM_018976	SLC38A2	solute carrier family 38, member 2	0	2.75454	1.91133	-0.869469	-1.96817	63
NM_003052	SLC34A1	solute carrier family 34 (sodium phosphate), member 1	0	-2.36812	-2.2452	0.682989	2.5349	18
NM_001860	SLC31A2	solute carrier family 31 (copper transporters), member 2	0	-1.47655	-2.41215	-0.0922571	-2.18596	16
NM_133496	SLC30A7	solute carrier family 30 (zinc transporter), member 7	0	0.167117	0.351496	-1.24424	-2.0896	37
NM_004955	SLC29A1	solute carrier family 29 (nucleoside transporters), member 1	0	2.68087	4.36754	1.4963	0.290985	72
BC001382	SLC29A1	solute carrier family 29 (nucleoside transporters), member 1	0	2.64968	4.07256	1.30753	0.158634	72
NM_005847	SLC23A1	solute carrier family 23 (nucleobase transporters), member 1	0	-2.9263	-2.73454	-0.925108	1.06853	18
NM_003053	SLC18A1	solute carrier family 18 (vesicular monoamine), member 1	0	-2.74247	-2.33434	-0.128196	1.13763	18
BC041787	SLC11A1	solute carrier family 11 (proton-coupled divalent metal ion transporters), member 1	0	-5.49451	-5.71301	1.54316	-0.153792	17
BC028390	NALCN	sodium leak channel, non-selective	0	-2.08153	-1.84839	-0.0955777	1.43533	18
BC051374	SCN5A	sodium channel, voltage-gated, type V, alpha subunit	0	-2.9371	-2.6301	-0.938009	0.961436	18
NM_006932	SMTN	smoothelin	0	4.52482	4.91516	1.37671	0.921478	64
NM_173080	SPRR4	small proline-rich protein 4	0	-2.79854	-2.79697	-1.31255	1.4141	18
BC112170	SPRR4	small proline-rich protein 4	0	-2.95012	-3.14019	-0.630446	2.28074	18
BC069445	SPRR4	small proline-rich protein 4	0	-3.48442	-3.2623	-0.260838	2.20812	18
NM_001014291	SPRR2G	small proline-rich protein 2G	0	-4.32586	-3.78423	-1.82345	0.697389	18
NM_001014450	SPRR2F	small proline-rich protein 2F	0	-3.48801	-3.59918	-2.09602	0.793076	15
NM_005988	SPRR2A	small proline-rich protein 2A	0	-3.58563	-4.12662	-2.43672	0.713214	15
BC096108	SPRR2A	small proline-rich protein 2A	0	-4.529	-4.19514	-1.67459	0.618833	18
NM_014926	SLITRK3	SLIT and NTRK-like family, member 3	0	-1.87219	-1.9211	-0.0499735	1.49988	18
BC027867	SLAMF7	SLAM family member 7	0	-4.57189	-4.22859	0.212887	-0.966885	17
NM_003142	SSB	Sjogren syndrome antigen B (autoantigen La)	0	1.25281	1.53789	-0.5518	-2.26701	63
NM_005982	SIX1	SIX homeobox 1	0	6.78277	2.50672	1.11257	1.93827	58
XM_377884	LOC402207	similar to TBP-associated factor 11	0	-3.54629	-4.3355	-1.2013	2.14143	18
XM_373077	LOC391766	similar to TBP-associated factor 11	0	-2.04678	-2.9272	-0.539924	2.59471	18
XM_208043	LOC283116	similar to ring finger protein 18	0	-4.97109	-4.20842	-1.94648	0.791953	18
XM_928177	LOC645146	similar to Kinase suppressor of Ras 1	0	-3.2598	-2.15377	-0.887213	1.7929	18
XM_931205	LOC642643	similar to hypothetical protein LOC375127	0	-3.3735	-4.09324	-1.6633	-0.0119632	9
XM_926325	LOC642619	similar to hypothetical protein LOC375127	0	-2.60584	-2.25656	-0.755597	2.34166	18
XM_211040	LOC283440	similar to hCG2045487	0	-3.13975	-3.43994	-1.24574	1.37598	18
XM_378090	LOC402382	similar to hCG2040468	0	-2.77962	-2.89318	1.16331	2.86297	18
XM_210642	LOC285697	similar to hCG1807616	0	-4.00832	-4.66381	-1.48653	1.63385	18
XM_926698	LOC643368	similar to hCG1803335	0	-3.13381	-3.03489	0.0982856	2.58658	18
XM_929612	LOC646670	similar to COMM domain containing 4	0	-4.69557	-3.61673	-0.0246147	2.82529	18
NM_001013729	LOC441956	similar to cDNA sequence BC021523	0	-1.45157	-1.95896	0.0317606	3.60162	18
NM_018556	SIRPG	signal-regulatory protein gamma	0	-4.31951	-4.26708	-0.971522	-0.769987	17
AK095499	SIRPB2	signal-regulatory protein beta 2	0	-5.61683	-2.85072	0.8137	0.540632	17
BX537992	SIRPB1	signal-regulatory protein beta 1	0	-4.33134	-3.23697	0.521186	1.02243	17
BC075835	SIRPB1	signal-regulatory protein beta 1	0	-5.16979	-4.03079	0.812408	-0.834163	17
NM_001030288	SPN	sialophorin	0	-3.47707	-3.85872	-0.0863173	1.39985	18
NM_016543	SIGLEC7	sialic acid binding Ig-like lectin 7	0	-5.27702	-5.2331	0.254692	-1.16334	17
NM_014385	SIGLEC7	sialic acid binding Ig-like lectin 7	0	-5.60151	-5.99705	0.326756	-0.713197	17
BC101725	SIGLEC10	sialic acid binding Ig-like lectin 10	0	-4.51818	-4.72828	1.43999	0.572967	17
NM_016848	SHC3	SHC (Src homology 2 domain containing) transforming protein 3	0	5.63873	3.39022	-0.172985	0.967856	64
U73377	SHC1	SHC (Src homology 2 domain containing) transforming protein 1	0	4.15314	3.51256	1.08414	0.0168492	64
AK126537	SH3BP2	SH3-domain binding protein 2	0	-1.80392	-2.07632	1.13071	2.173	18
NM_001017995	SH3PXD2B	SH3 and PX domains 2B	0	3.61325	3.7703	1.14981	0.344387	64
NM_198993	STAC2	SH3 and cysteine rich domain 2	0	-4.08145	-3.96866	0.528375	2.60182	18
AK124869	SH2D5	SH2 domain containing 5	0	4.01863	2.76001	1.20789	2.57531	65
BC007022	SAA1	serum amyloid A1	0	0.191957	-0.666024	2.94035	2.58771	43
NM_000331	SAA1	serum amyloid A1	0	-0.956486	-1.09252	1.55692	2.40244	43
NM_000934	SERPINF2	serpin peptidase inhibitor, clade F (alpha-2 antiplasmin, pigment epithelium derived factor), member 2	0	-2.66537	-2.35798	0.356981	1.77069	18
NM_000602	SERPINE1	serpin peptidase inhibitor, clade E (nexin, plasminogen activator inhibitor type 1), member 1	0	5.0218	6.01197	1.90051	-0.0397325	64
NM_000295	SERPINA1	serpin peptidase inhibitor, clade A (alpha-1 antiproteinase, antitrypsin), member 1	0	-6.13304	-6.94709	0.491464	-1.78977	17
NM_004226	STK17B	serine/threonine kinase 17b	0	-3.42111	-3.91778	-0.196068	-2.39887	16
NM_021102	SPINT2	serine peptidase inhibitor, Kunitz type, 2	0	-2.35327	-2.93513	0.761197	-0.869872	17
NM_032566	SPINK7	serine peptidase inhibitor, Kazal type 7 (putative)	0	-1.33976	-1.34437	1.04078	1.74594	18
NM_178276	SERINC5	serine incorporator 5	0	-4.26465	-3.78374	-1.79496	0.868981	18
BC101281	SERINC5	serine incorporator 5	0	-2.57298	-3.2782	-1.11898	0.443933	9
BC063615	11-Sep	septin 11	0	5.19953	3.59809	0.502658	-0.818797	64
NM_022367	SEMA4A	sema domain, immunoglobulin domain (Ig), transmembrane domain (TM) and short cytoplasmic domain, (semaphorin) 4A	0	-3.65033	-3.9667	0.790139	-0.548287	17
NM_004186	SEMA3F	sema domain, immunoglobulin domain (Ig), short basic domain, secreted, (semaphorin) 3F	0	2.35928	2.96958	0.0266286	1.08455	64
NM_080430	SELM	selenoprotein M	0	4.69298	2.80499	-0.0158476	-0.864	64
NM_145651	SCGB1C1	secretoglobin, family 1C, member 1	0	-0.801629	-0.831265	1.15918	2.30902	44
NM_003118	SPARC	secreted protein, acidic, cysteine-rich (osteonectin)	0	5.447	4.83304	2.30287	0.639535	64
CR594943	SECTM1	secreted and transmembrane 1	0	-1.03182	-3.32829	1.64748	0.448687	35
BC017716	SECTM1	secreted and transmembrane 1	0	-1.44055	-3.71201	1.69046	0.518256	17
NM_003004	SECTM1	secreted and transmembrane 1	0	-1.05181	-3.5624	1.25083	0.471189	35
NM_014766	SCRN1	secernin 1	0	2.72029	1.87946	-0.287711	-1.34672	63
NM_032970	SEC22C	SEC22 vesicle trafficking protein homolog C (S. cerevisiae)	0	1.89507	1.90299	0.0179756	-1.52333	63
NM_012430	SEC22A	SEC22 vesicle trafficking protein homolog A (S. cerevisiae)	0	1.80356	1.91363	-0.125263	-0.869397	63
NM_033129	SCRT2	scratch homolog 2, zinc finger protein (Drosophila)	0	-2.71053	-2.15513	0.347923	1.74977	18
BC093806	SCRT1	scratch homolog 1, zinc finger protein (Drosophila)	0	-2.02104	-2.2479	-1.30306	1.2896	18
NM_025237	SOST	sclerostin	0	-1.14417	-1.51993	1.0774	2.64768	18
NM_153334	SCARF2	scavenger receptor class F, member 2	0	5.82671	4.82172	1.24399	1.51923	64
BC093732	SCARB1	scavenger receptor class B, member 1	0	3.51933	3.41289	1.43325	-0.691403	63
NM_005505	SCARB1	scavenger receptor class B, member 1	0	3.66854	3.99398	1.57725	0.18464	64
NM_016240	SCARA3	scavenger receptor class A, member 3	0	5.60489	4.23627	-0.697818	1.83167	64
NM_007101	SARDH	sarcosine dehydrogenase	0	-0.791764	-1.16211	1.17049	2.1121	18
NM_000232	SGCB	sarcoglycan, beta (43kDa dystrophin-associated glycoprotein)	0	3.63802	2.93226	1.04957	0.206329	64
NM_015474	SAMHD1	SAM domain and HD domain 1	0	-2.4014	-3.38917	-0.0822535	-1.96471	16
BC036450	SAMHD1	SAM domain and HD domain 1	0	-2.59282	-3.47047	-0.0155824	-1.76677	16
AK024403	SASH1	SAM and SH3 domain containing 1	0	1.46318	2.71854	-0.101214	-0.900084	63
NM_080388	S100A16	S100 calcium binding protein A16	0	5.44887	6.04229	1.33021	1.35414	64
NM_005979	S100A13	S100 calcium binding protein A13	0	5.02819	4.86484	1.08121	-0.202224	64
NM_001024213	S100A13	S100 calcium binding protein A13	0	4.88705	4.89376	0.585923	-0.873989	64
NM_001024211	S100A13	S100 calcium binding protein A13	0	4.83024	4.86918	1.17505	-0.111226	64
NM_001024212	S100A13	S100 calcium binding protein A13	0	5.41318	5.40323	1.34011	-0.189231	64
BC005850	RUNX1T1	runt-related transcription factor 1; translocated to, 1 (cyclin D-related)	0	3.61756	2.95998	-0.503731	1.07678	64
NM_001038633	RSPO1	R-spondin homolog (Xenopus laevis)	0	0.251072	-0.544685	1.41376	2.71217	44
NM_019055	ROBO4	roundabout homolog 4, magic roundabout (Drosophila)	0	-1.79961	3.0658	-0.404988	0.897732	46
BC013115	RBFOX2	RNA binding protein, fox-1 homolog (C. elegans) 2	0	6.67224	6.38682	1.6653	0.517143	64
BC003608	RBPMS	RNA binding protein with multiple splicing	0	6.07853	4.50222	-0.132082	1.25957	64
AF023259	RBMS3	RNA binding motif, single stranded interacting protein 3	0	3.08161	2.62162	-1.19445	0.191489	64
NM_019027	RBM47	RNA binding motif protein 47	0	-4.26189	-4.97634	-0.353549	-1.79248	17
AF262323	RBM47	RNA binding motif protein 47	0	-4.0254	-5.15692	0.57092	-0.583301	17
NM_018434	RNF130	ring finger protein 130	0	-2.51755	-2.02003	0.30141	-2.03846	16
NM_017831	RNF125	ring finger protein 125	0	-2.73685	-2.95498	-0.128803	-1.1904	17
AB037819	RRBP1	ribosome binding protein 1 homolog 180kDa (dog)	0	3.6488	3.08396	1.18088	0.218302	64
NM_015920	RPS27L	ribosomal protein S27-like	0	2.26561	2.28966	0.0372544	-1.94876	63
NM_001033	RRM1	ribonucleotide reductase M1	0	2.31832	2.70356	0.413294	-1.25331	63
NM_005615	RNASE6	ribonuclease, RNase A family, k6	0	-6.45607	-6.06254	-0.0246879	-1.76061	17
BC074960	RNASE7	ribonuclease, RNase A family, 7	0	-2.75625	-2.51945	0.0555827	1.67437	18
BC093678	RNASE2	ribonuclease, RNase A family, 2 (liver, eosinophil-derived neurotoxin)	0	-4.7191	-4.61735	0.109208	-0.111427	17
NM_003730	RNASET2	ribonuclease T2	0	-3.63662	-3.52306	0.206633	-1.05955	17
NM_022450	RHBDF1	rhomboid 5 homolog 1 (Drosophila)	0	4.60746	4.83177	0.7676	2.05817	64
NM_000539	RHO	rhodopsin	0	-4.0264	-3.5297	-0.627071	1.22225	18
CR749203	ARHGEF5	Rho guanine nucleotide exchange factor (GEF) 5	0	1.07028	-1.18956	0.737446	2.0319	36
NM_001003702	ARHGEF35	Rho guanine nucleotide exchange factor (GEF) 35	0	1.83885	-0.65291	0.236482	2.56623	59
NM_032496	ARHGAP9	Rho GTPase activating protein 9	0	-6.96527	-7.13925	-0.196575	-1.29109	17
AK057372	ARHGAP42	Rho GTPase activating protein 42	0	0.232597	-1.09721	-1.52856	1.00749	33
BC039591	ARHGAP25	Rho GTPase activating protein 25	0	-2.87476	-4.0544	0.0343498	-0.918174	17
BC001241	ARHGAP17	Rho GTPase activating protein 17	0	2.12965	2.11821	0.36082	-1.59436	63
AJ010233	RFPL3S	RFPL3 antisense RNA (non-protein coding)	0	-1.92475	-2.19005	-0.187668	0.802276	18
BC003502	REXO2	REX2, RNA exonuclease 2 homolog (S. cerevisiae)	0	3.28489	3.19199	1.04165	-1.70676	63
AF151872	REXO2	REX2, RNA exonuclease 2 homolog (S. cerevisiae)	0	3.57168	3.32924	0.721876	-1.44008	63
BC052988	RAI14	retinoic acid induced 14	0	4.26294	4.96763	-0.499133	1.34759	64
NM_021136	RTN1	reticulon 1	0	-4.35792	-4.03659	-0.159613	-1.72865	17
AK093672	RTBDN	retbindin	0	-2.73091	-2.30536	0.755659	2.36688	18
NM_020630	RET	ret proto-oncogene	0	-3.27924	-3.38525	-1.05404	0.653364	18
NM_006604	RFPL3	ret finger protein-like 3	0	-2.38533	-2.11893	-0.791397	0.99806	18
NM_173587	RCOR2	REST corepressor 2	0	3.65129	1.13058	0.78573	2.87109	59
NM_002910	RENBP	renin binding protein	0	-2.04339	-1.60291	0.984122	-0.334816	17
BC017279	RELT	RELT tumor necrosis factor receptor	0	-3.57955	-1.75401	1.17009	0.801629	26
BC051810	RELT	RELT tumor necrosis factor receptor	0	-4.58926	-2.44159	1.25701	0.60743	17
NM_181885	RXFP4	relaxin/insulin-like family peptide receptor 4	0	-0.62198	-1.46583	0.962437	1.44667	18
AY358181	RLN3	relaxin 3	0	-2.40305	-2.6002	0.655754	1.62095	18
NM_012250	RRAS2	related RAS viral (r-ras) oncogene homolog 2	0	2.48228	2.68973	0.484496	-1.17058	63
NM_004296	RGS6	regulator of G-protein signaling 6	0	-2.99548	-2.93083	-0.230392	1.28064	18
BC000737	RGS4	regulator of G-protein signaling 4	0	4.55312	5.24576	0.265256	1.29907	64
NM_144489	RGS3	regulator of G-protein signaling 3	0	3.55899	2.82404	0.850368	-0.00741324	64
NM_002923	RGS2	regulator of G-protein signaling 2, 24kDa	0	-2.14605	-3.00627	-0.0512324	-2.79438	16
BC042755	RGS2	regulator of G-protein signaling 2, 24kDa	0	-1.52341	-2.70942	-0.0517936	-2.38435	16
NM_006480	RGS14	regulator of G-protein signaling 14	0	-2.09001	-1.85804	1.25222	0.70474	17
NM_003834	RGS11	regulator of G-protein signaling 11	0	3.98861	3.43659	1.16434	3.23498	65
NM_002922	RGS1	regulator of G-protein signaling 1	0	-4.99884	-5.31216	-1.91654	-2.92251	17
NM_032044	REG4	regenerating islet-derived family, member 4	0	-2.66682	-2.48654	-0.0784889	1.12676	18
BC103854	REG3G	regenerating islet-derived 3 gamma	0	-4.06191	-4.40499	-2.21604	0.622347	15
NM_002907	RECQL	RecQ protein-like (DNA helicase Q1-like)	0	1.10755	1.11315	-0.277015	-1.74979	63
BC062584	RIPK3	receptor-interacting serine-threonine kinase 3	0	-2.07438	-2.47046	1.03193	-0.220883	17
AY494982	RIPK3	receptor-interacting serine-threonine kinase 3	0	-3.08405	-3.13911	0.997757	0.16504	17
NM_006871	RIPK3	receptor-interacting serine-threonine kinase 3	0	-3.98523	-3.82286	0.0439671	-0.637451	17
BC033697	ROR2	receptor tyrosine kinase-like orphan receptor 2	0	3.94084	0.407913	0.97852	2.94199	59
NM_052862	RCSD1	RCSD domain containing 1	0	-5.22971	-5.76737	-0.644524	-1.31562	17
BC101536	RCSD1	RCSD domain containing 1	0	-6.84051	-6.19387	-0.896698	-0.873211	17
BC053734	RASL12	RAS-like, family 12	0	4.51261	0.649897	-1.23506	1.07764	56
NM_006989	RASA4	RAS p21 protein activator 4	0	-1.61352	-2.39137	1.18309	1.38876	17
NM_014578	RHOD	ras homolog gene family, member D	0	4.56018	3.69028	0.95996	0.906188	64
AY966005	RASGRP1	RAS guanyl releasing protein 1 (calcium and DAG-regulated)	0	-4.31763	-4.06793	-0.946918	-0.694385	17
NM_032023	RASSF4	Ras association (RalGDS/AF-6) domain family member 4	0	-2.86025	-3.13876	0.0464182	-2.39666	16
NM_015085	RAP1GAP2	RAP1 GTPase activating protein 2	0	-4.44291	-5.25026	-0.450959	-1.34442	17
NM_002883	RANGAP1	Ran GTPase activating protein 1	0	3.85842	3.84748	1.44908	0.529039	64
AF186779	RGL1	ral guanine nucleotide dissociation stimulator-like 1	0	2.3386	3.07809	0.425731	-0.269238	64
BC038301	RDM1	RAD52 motif 1	0	-2.68074	-2.1722	-0.44936	1.52361	18
NM_002867	RAB3B	RAB3B, member RAS oncogene family	0	6.00268	4.28869	-0.963474	1.35122	64
NM_017817	RAB20	RAB20, member RAS oncogene family	0	-1.96712	-1.93117	1.28217	-0.306185	17
NM_002870	RAB13	RAB13, member RAS oncogene family	0	5.13242	4.74051	1.61141	0.528769	64
NM_015470	RAB11FIP5	RAB11 family interacting protein 5 (class I)	0	2.8349	3.11485	0.277432	0.769161	64
NM_014700	RAB11FIP3	RAB11 family interacting protein 3 (class II)	0	2.81364	2.51113	0.164222	1.01334	64
AB019490	RABGAP1L	RAB GTPase activating protein 1-like	0	-2.71935	-3.21148	-0.528274	-2.02241	16
AB015983	PKLR	pyruvate kinase, liver and RBC	0	-1.13861	-1.30823	1.52117	2.84738	18
NM_153824	PYCR1	pyrroline-5-carboxylate reductase 1	0	3.47833	3.46862	0.601993	1.9156	65
BC020822	PYHIN1	pyrin and HIN domain family, member 1	0	-4.74977	-4.10662	0.205722	-0.550215	17
AK098544	PNP	purine nucleoside phosphorylase	0	-2.23815	0.695307	0.421579	-1.47944	22
BC106074	PNP	purine nucleoside phosphorylase	0	-1.90315	0.918587	0.452532	-1.54333	22
NM_000270	PNP	purine nucleoside phosphorylase	0	-1.45706	1.16697	0.549674	-1.67459	22
BC104206	PNP	purine nucleoside phosphorylase	0	-1.97917	0.928719	0.191484	-2.05771	22
NM_005975	PTK6	PTK6 protein tyrosine kinase 6	0	-1.60279	-1.12121	0.67544	2.46936	18
BC042599	PTK2B	PTK2B protein tyrosine kinase 2 beta	0	-4.06607	-4.08915	-0.0191871	-0.801997	17
NM_005607	PTK2	PTK2 protein tyrosine kinase 2	0	3.43164	4.07095	0.865099	-0.325619	64
NM_000281	PCBD1	pterin-4 alpha-carbinolamine dehydratase/dimerization cofactor of hepatocyte nuclear factor 1 alpha	0	2.2151	2.48889	0.975982	-1.30175	63
NM_032407	PCDHGC5	protocadherin gamma subfamily C, 5	0	2.12561	-0.462079	1.36748	2.77468	62
NM_032087	PCDHGA7	protocadherin gamma subfamily A, 7	0	3.30207	1.46602	0.943555	2.51375	59
NM_032011	PCDHGA3	protocadherin gamma subfamily A, 3	0	1.7755	-0.196849	0.177391	2.43255	59
NM_031993	PCDHGA1	protocadherin gamma subfamily A, 1	0	2.13698	-0.0442127	2.21282	2.75822	61
BC033068	PCDHB13	protocadherin beta 13	0	-1.89106	-1.56781	-0.6411	1.67321	18
NM_002587	PCDH1	protocadherin 1	0	-2.70956	1.37522	0.90402	1.48785	23
NM_002777	PRTN3	proteinase 3	0	-1.80866	-2.18798	-0.103469	1.32407	18
BC047685	PTPLAD1	protein tyrosine phosphatase-like A domain containing 1	0	2.85527	2.85705	-0.00704901	-0.184798	64
NM_014241	PTPLA	protein tyrosine phosphatase-like (proline instead of catalytic arginine), member A	0	3.86817	3.33558	1.37919	0.260451	64
NM_002846	PTPRN	protein tyrosine phosphatase, receptor type, N	0	1.36337	-0.449891	0.12921	2.6372	59
Z70660	PTPRK	protein tyrosine phosphatase, receptor type, K	0	4.86409	4.56626	0.879013	0.397293	64
NM_002840	PTPRF	protein tyrosine phosphatase, receptor type, F	0	4.12545	4.74518	0.548678	0.456171	64
BC048768	PTPRF	protein tyrosine phosphatase, receptor type, F	0	5.33396	5.80974	0.850837	0.816045	64
NM_199413	PRC1	protein regulator of cytokinesis 1	0	2.64085	3.55712	1.17806	0.293109	72
NM_033215	PPP1R3F	protein phosphatase 1, regulatory (inhibitor) subunit 3F	0	-2.74193	-2.37668	-0.256894	1.66764	18
NM_016203	PRKAG2	protein kinase, AMP-activated, gamma 2 non-catalytic subunit	0	-1.35764	-2.05279	1.19555	0.277599	17
AK074675	PRKAG2	protein kinase, AMP-activated, gamma 2 non-catalytic subunit	0	-1.42377	-2.07725	1.15793	0.244203	17
NM_006257	PRKCQ	protein kinase C, theta	0	-4.03847	-3.71799	-0.189403	-0.729607	17
BC011585	PRKCDBP	protein kinase C, delta binding protein	0	6.2039	5.87299	2.53617	1.94262	64
NM_016223	PACSIN3	protein kinase C and casein kinase substrate in neurons 3	0	4.68977	4.29138	0.329934	1.20133	64
NM_007066	PKIG	protein kinase (cAMP-dependent, catalytic) inhibitor gamma	0	4.59485	4.49238	0.949367	-0.116586	64
NM_181805	PKIG	protein kinase (cAMP-dependent, catalytic) inhibitor gamma	0	4.71632	4.83626	0.832195	-0.178792	64
NM_006810	PDIA5	protein disulfide isomerase family A, member 5	0	2.76498	3.23203	1.22355	-0.24742	64
BC001625	PDIA5	protein disulfide isomerase family A, member 5	0	2.08592	2.48423	-0.327735	-1.65939	63
CR606412	PROC	protein C (inactivator of coagulation factors Va and VIIIa)	0	-2.28401	-1.72723	0.507428	1.82957	18
NM_004159	PSMB8	proteasome (prosome, macropain) subunit, beta type, 8 (large multifunctional peptidase 7)	0	-1.45887	-2.38505	0.132945	-1.43455	16
NM_002797	PSMB5	proteasome (prosome, macropain) subunit, beta type, 5	0	3.73599	4.03781	0.628305	-0.985066	64
BC002997	PSMD2	proteasome (prosome, macropain) 26S subunit, non-ATPase, 2	0	2.40632	3.06727	1.25621	-0.863693	63
NM_002808	PSMD2	proteasome (prosome, macropain) 26S subunit, non-ATPase, 2	0	2.5196	3.02531	1.12514	-0.745293	63
BC002368	PSMD2	proteasome (prosome, macropain) 26S subunit, non-ATPase, 2	0	3.02322	3.33524	1.12754	-0.753867	63
AK128390	PRSS45	protease, serine, 45	0	-2.85838	-3.28252	-1.40853	1.25963	18
NM_002771	PRSS3	protease, serine, 3	0	0.449962	3.12485	0.306431	2.64943	47
BC001278	PRSS23	protease, serine, 23	0	3.83416	4.65711	-0.126973	-1.23478	64
NM_006799	PRSS21	protease, serine, 21 (testisin)	0	-1.6506	-1.99612	1.38706	1.61511	17
NM_002770	PRSS2	protease, serine, 2 (trypsin 2)	0	-0.863038	1.3972	0.401716	2.05449	50
NM_002762	PRM2	protamine 2	0	-1.83749	-2.01302	-0.0208964	2.01259	18
NM_001014442	PCOTH	prostate collagen triple helix	0	1.62893	-0.989194	-1.16001	0.817734	59
AJ634912	PTGS2	prostaglandin-endoperoxide synthase 2 (prostaglandin G/H synthase and cyclooxygenase)	0	-2.96989	-0.851825	-0.39105	-1.8413	22
NM_174936	PCSK9	proprotein convertase subtilisin/kexin type 9	0	1.12128	-0.120265	0.133941	2.77647	41
NM_138322	PCSK6	proprotein convertase subtilisin/kexin type 6	0	-2.00555	-0.932103	1.43285	2.26073	27
NM_138325	PCSK6	proprotein convertase subtilisin/kexin type 6	0	-0.330198	-0.467483	2.15694	2.79265	43
NM_002704	PPBP	pro-platelet basic protein (chemokine (C-X-C motif) ligand 7)	0	-5.4307	-5.0895	1.7466	0.927001	17
AK091408	PROM2	prominin 2	0	-1.90341	-2.19338	0.310781	2.53561	18
AL833965	P4HA3	prolyl 4-hydroxylase, alpha polypeptide III	0	1.84261	3.05035	-1.04406	0.706382	64
NM_004199	P4HA2	prolyl 4-hydroxylase, alpha polypeptide II	0	6.08226	4.37882	1.88662	1.38336	64
NM_003978	PSTPIP1	proline-serine-threonine phosphatase interacting protein 1	0	-2.45494	-3.18357	0.35085	-0.652853	17
BC032498	PRELP	proline/arginine-rich end leucine-rich repeat protein	0	5.05347	0.695789	0.477112	1.9639	58
NM_021225	PROL1	proline rich, lacrimal 1	0	-3.35567	-3.34433	-1.06544	1.0484	18
NM_016335	PRODH	proline dehydrogenase (oxidase) 1	0	-3.28207	-3.59314	-1.20137	1.34031	18
BC000491	PCNA	proliferating cell nuclear antigen	0	2.31755	2.81935	0.628629	-1.52316	63
NM_138964	PROKR1	prokineticin receptor 1	0	-2.02249	-2.6253	0.121807	2.29855	18
AY322430	PDCD1	programmed cell death 1	0	-2.03274	-1.76585	0.635903	2.49841	18
AK124035	PLOD1	procollagen-lysine 1, 2-oxoglutarate 5-dioxygenase 1	0	2.2665	2.49678	1.06102	-0.193932	64
NM_000302	PLOD1	procollagen-lysine 1, 2-oxoglutarate 5-dioxygenase 1	0	3.33832	3.54853	2.10135	0.75015	66
NM_182707	PSG8	pregnancy specific beta-1-glycoprotein 8	0	0.742403	-1.81036	-0.886833	2.80399	36
CR749812	PSG8	pregnancy specific beta-1-glycoprotein 8	0	0.580017	-2.3206	-0.691118	2.50984	36
BC008405	PSG4	pregnancy specific beta-1-glycoprotein 4	0	0.0682731	-2.71474	-0.748015	2.47313	36
NM_021016	PSG3	pregnancy specific beta-1-glycoprotein 3	0	-0.426757	-2.51477	-1.14794	2.15263	36
BC020711	PSG11	pregnancy specific beta-1-glycoprotein 11	0	0.17175	-2.48116	-1.54806	2.17239	36
NM_006905	PSG1	pregnancy specific beta-1-glycoprotein 1	0	0.992386	-1.67345	-0.587255	2.25122	36
BC058285	PSG1	pregnancy specific beta-1-glycoprotein 1	0	0.477515	-1.75378	-1.19104	2.00664	36
M17908	PSG1	pregnancy specific beta-1-glycoprotein 1	0	0.285962	-2.43069	-1.143	2.42108	36
NM_001009611	PRAMEF4	PRAME family member 4	0	-3.52344	-3.27684	-0.819772	2.17937	18
XM_497653	PRAMEF25	PRAME family member 25-like	0	-3.75101	-3.51733	-0.856642	2.21632	18
XM_928401	LOC645359	PRAME family member	0	-3.01042	-2.77514	-0.572904	2.36118	18
NM_052996	PRDM7	PR domain containing 7	0	-1.4445	-1.50892	1.31114	1.89378	18
AK094792	PRDM11	PR domain containing 11	0	-1.50372	-1.80032	0.23517	1.37666	18
X13809	POU2F2	POU class 2 homeobox 2	0	-3.99666	-3.3776	0.686381	-0.658808	17
NM_002698	POU2F2	POU class 2 homeobox 2	0	-3.54171	-3.28015	0.652943	-0.306779	17
NM_012285	KCNH4	potassium voltage-gated channel, subfamily H (eag-related), member 4	0	-1.45203	-1.89664	0.0674169	1.75711	18
NM_000238	KCNH2	potassium voltage-gated channel, subfamily H (eag-related), member 2	0	-1.40262	-1.54724	1.20721	3.04897	18
NM_002237	KCNG1	potassium voltage-gated channel, subfamily G, member 1	0	-2.80664	-2.61756	-1.19455	0.282847	18
BC099665	KCNA5	potassium voltage-gated channel, shaker-related subfamily, member 5	0	-2.13884	-1.98772	-0.182251	1.56949	18
BC110351	KCNAB2	potassium voltage-gated channel, shaker-related subfamily, beta member 2	0	-2.37518	-2.4265	1.41648	1.92229	17
NM_004770	KCNB2	potassium voltage-gated channel, Shab-related subfamily, member 2	0	-2.05588	-2.2587	-0.228092	1.65822	18
NM_004700	KCNQ4	potassium voltage-gated channel, KQT-like subfamily, member 4	0	-2.28143	-2.8377	-0.690757	0.739348	18
NM_004137	KCNMB1	potassium large conductance calcium-activated channel, subfamily M, beta member 1	0	-5.1399	-3.31138	0.851911	-0.462027	17
NM_004983	KCNJ9	potassium inwardly-rectifying channel, subfamily J, member 9	0	-1.49476	-1.54121	0.639393	2.47321	18
NM_004981	KCNJ4	potassium inwardly-rectifying channel, subfamily J, member 4	0	-0.95145	-1.36475	0.573244	1.92255	18
BC008849	PTRF	polymerase I and transcript release factor	0	8.42009	8.26128	1.88406	1.34149	64
BC015742	POLH	polymerase (DNA directed), eta	0	2.46276	2.09633	-0.442198	-0.873613	64
BC112261	PKD2	polycystic kidney disease 2 (autosomal dominant)	0	3.71828	2.35013	-0.453285	-1.1869	64
BC004858	PCGF2	polycomb group ring finger 2	0	4.88341	4.8847	1.67869	0.942446	64
XM_928169	LOC645139	poly(A) binding protein interacting protein 1 pseudogene	0	1.81883	1.94572	0.158038	-1.79541	63
BC100792	PLK5P	polo-like kinase 5, pseudogene	0	-1.79211	-2.07212	-0.212145	2.30557	18
BC013879	PLK2	polo-like kinase 2	0	3.56418	4.05986	0.0342157	0.953079	64
NM_005030	PLK1	polo-like kinase 1	0	2.72381	3.8858	1.54715	0.718835	72
BC028012	PRAM1	PML-RARA regulated adaptor molecule 1	0	-5.31671	-6.12833	0.269019	-1.68288	17
AJ011415	PLXNB1	plexin B1	0	3.59548	2.79126	-0.496886	1.69653	65
AK126101	PLXNA1	plexin A1	0	4.58236	3.37361	0.297189	1.52036	64
NM_003311	PHLDA2	pleckstrin homology-like domain, family A, member 2	0	4.75274	4.54829	1.41177	1.94689	64
BC018929	PHLDA1	pleckstrin homology-like domain, family A, member 1	0	7.49876	6.57878	1.77253	1.50552	64
BC029822	PDGFB	platelet-derived growth factor beta polypeptide (simian sarcoma viral (v-sis) oncogene homolog)	0	-2.03851	0.922386	-0.724498	1.23692	24
NM_002608	PDGFB	platelet-derived growth factor beta polypeptide (simian sarcoma viral (v-sis) oncogene homolog)	0	-2.15795	0.765639	-1.71994	0.491994	21
S52624	PTAFR	platelet-activating factor receptor	0	-4.76961	-4.86375	1.40915	-0.561097	17
NM_000952	PTAFR	platelet-activating factor receptor	0	-5.19589	-4.68591	1.0428	-0.476617	17
NM_002619	PF4	platelet factor 4	0	-3.35885	-3.89623	0.190714	-0.429006	17
BC093965	PF4	platelet factor 4	0	-3.25839	-3.2563	0.984535	0.851266	17
NM_002658	PLAU	plasminogen activator, urokinase	0	6.60556	5.87444	2.71746	1.35225	64
NM_000930	PLAT	plasminogen activator, tissue	0	5.68011	4.65642	0.928931	0.898618	64
AF338109	MGC29506	plasma cell-induced ER protein 1	0	-4.15417	-4.42853	0.381121	-0.956921	17
NM_016619	PLAC8	placenta-specific 8	0	-5.75245	-4.91066	0.0996919	-1.19098	17
BC012205	PLAC8	placenta-specific 8	0	-5.22595	-4.78754	-0.536143	-1.26337	17
NM_182832	PLAC4	placenta-specific 4	0	-2.32094	-2.70784	-0.359994	1.67125	18
BC001422	PGF	placental growth factor	0	3.77143	6.87348	0.463353	1.74106	64
NM_175085	GART	phosphoribosylglycinamide formyltransferase, phosphoribosylglycinamide synthetase, phosphoribosylaminoimidazole synthetase	0	1.98339	2.02844	0.565442	-0.60594	63
NM_000819	GART	phosphoribosylglycinamide formyltransferase, phosphoribosylglycinamide synthetase, phosphoribosylaminoimidazole synthetase	0	1.51136	1.95675	0.116971	-0.983648	63
BC002426	PEA15	phosphoprotein enriched in astrocytes 15	0	3.54081	2.91401	1.11319	0.307198	64
NM_006227	PLTP	phospholipid transfer protein	0	6.54884	5.14285	0.531664	1.15797	64
AK130831	PLCB2	phospholipase C, beta 2	0	-3.70505	-2.92245	1.18595	1.49745	17
BC042674	PLB1	phospholipase B1	0	-2.04597	-2.28916	1.86814	-0.132724	17
BX537414	PDE6G	phosphodiesterase 6G, cGMP-specific, rod, gamma	0	-2.49429	-1.91412	0.96	0.290833	17
NM_005028	PIP4K2A	phosphatidylinositol-5-phosphate 4-kinase, type II, alpha	0	-2.36475	-2.29828	0.540947	-1.62212	16
NM_003712	PPAP2C	phosphatidic acid phosphatase type 2C	0	4.0229	3.71992	-0.21461	1.09722	64
BC000351	PCYT2	phosphate cytidylyltransferase 2, ethanolamine	0	3.50975	2.82822	0.432808	1.01086	64
NM_006117	PECI	peroxisomal D3,D2-enoyl-CoA isomerase	0	2.54708	2.49956	-0.0843486	-1.82635	63
NM_006406	PRDX4	peroxiredoxin 4	0	2.17277	2.38832	0.245212	-2.38461	63
BC016770	PRDX4	peroxiredoxin 4	0	2.61105	2.72336	0.377318	-1.98601	63
BC003609	PRDX4	peroxiredoxin 4	0	2.08725	2.34532	-0.363766	-1.75945	63
BC007107	PRDX4	peroxiredoxin 4	0	2.36629	2.5601	0.245367	-2.35675	63
NM_002574	PRDX1	peroxiredoxin 1	0	1.57909	1.94876	-0.0709406	-2.20407	63
BC028207	PER1	period homolog 1 (Drosophila)	0	-2.95989	-3.00387	0.484808	0.306349	17
NM_000943	PPIC	peptidylprolyl isomerase C (cyclophilin C)	0	4.10686	3.56971	-0.642783	0.449823	64
BC002678	PPIC	peptidylprolyl isomerase C (cyclophilin C)	0	3.76896	3.34946	-0.616875	0.115399	64
NM_020393	PGLYRP4	peptidoglycan recognition protein 4	0	-3.00061	-1.91488	0.53527	1.89132	18
BC101845	PGLYRP1	peptidoglycan recognition protein 1	0	-2.29751	-1.34364	1.48489	1.96941	26
BC010952	PI3	peptidase inhibitor 3, skin-derived	0	-2.00697	-1.73886	2.19395	1.40815	26
NM_001001991	PAMR1	peptidase domain containing associated with muscle regeneration 1	0	6.93928	0.997326	-0.287049	1.63227	58
NM_002852	PTX3	pentraxin 3, long	0	3.55632	4.41066	-0.377817	-0.727832	64
BC012303	PDZK1IP1	PDZK1 interacting protein 1	0	-2.30992	-2.55378	2.75771	2.10274	17
NM_005764	PDZK1IP1	PDZK1 interacting protein 1	0	-3.56853	-3.2013	2.98468	2.11838	17
NM_032512	PDZD4	PDZ domain containing 4	0	-0.91157	-0.845607	1.2065	1.22197	43
NM_005451	PDLIM7	PDZ and LIM domain 7 (enigma)	0	3.08106	3.03888	1.50981	-0.732562	63
BC014535	PARVA	parvin, alpha	0	6.14574	5.60265	0.464254	2.34182	64
NM_022572	PNKD	paroxysmal nonkinesigenic dyskinesia	0	-2.61002	-2.01112	0.587778	-0.693129	17
NM_015488	PNKD	paroxysmal nonkinesigenic dyskinesia	0	-2.43293	-1.96175	0.46424	-0.974906	17
NM_001018161	PON2	paraoxonase 2	0	3.16814	3.3893	0.0186686	-1.75913	63
NM_000305	PON2	paraoxonase 2	0	2.98082	3.33233	0.288995	-1.47095	63
NM_006029	PNMA1	paraneoplastic antigen MA1	0	1.80185	2.38418	0.22149	-1.39584	63
NM_147150	PALM2-AKAP2	PALM2-AKAP2 readthrough	0	3.41015	3.11264	-0.190893	-1.39781	64
AB023209	PALLD	palladin, cytoskeletal associated protein	0	4.82794	2.4237	-0.816147	-1.5421	55
NM_002653	PITX1	paired-like homeodomain 1	0	5.00619	1.3948	1.43124	1.87526	58
BC017199	PHOX2B	paired-like homeobox 2b	0	-3.18114	-2.56192	-0.670974	2.05763	18
NM_005169	PHOX2A	paired-like homeobox 2a	0	-3.21613	-2.38401	-1.03572	1.12138	18
NM_178272	PILRA	paired immunoglobin-like type 2 receptor alpha	0	-8.51013	-8.13574	0.912529	-0.914079	17
NM_000280	PAX6	paired box 6	0	-3.65518	-2.84757	-0.416907	1.75347	18
NM_001014440	ODF3B	outer dense fiber of sperm tails 3B	0	-4.71452	-4.23668	0.123513	-0.347511	17
NM_053280	ODF3	outer dense fiber of sperm tails 3	0	-1.70144	-1.45592	0.037153	1.3071	18
NM_130771	OSCAR	osteoclast associated, immunoglobulin-like receptor	0	-2.93656	-2.67197	0.77429	0.0669473	17
AK091111	OSCAR	osteoclast associated, immunoglobulin-like receptor	0	-3.71544	-3.75908	0.872957	-0.447649	17
NM_021728	OTX2	orthodenticle homeobox 2	0	-1.74456	-2.14738	-0.0325506	1.41802	18
NM_000608	ORM2	orosomucoid 2	0	-2.22526	-2.47902	2.04958	2.1266	17
BC104818	ORM1	orosomucoid 1	0	-2.35628	-2.53867	2.21329	0.948161	17
NM_004498	ONECUT1	one cut homeobox 1	0	-2.70348	-1.99171	-1.3687	0.920167	18
NM_020530	OSM	oncostatin M	0	-1.82841	-2.30765	-0.231312	0.420099	17
NM_001005211	OR9I1	olfactory receptor, family 9, subfamily I, member 1	0	-3.0366	-3.2894	-0.76181	1.21652	18
NM_001005203	OR8S1	olfactory receptor, family 8, subfamily S, member 1	0	-1.88677	-1.51331	0.494806	1.96874	18
NM_001005202	OR8K3	olfactory receptor, family 8, subfamily K, member 3	0	-2.40588	-2.21883	-0.884912	2.42555	18
NM_001002905	OR8G1	olfactory receptor, family 8, subfamily G, member 1	0	-2.30298	-3.10549	-1.53122	0.967153	9
NM_001005194	OR8A1	olfactory receptor, family 8, subfamily A, member 1	0	-3.33624	-3.2587	-0.848523	1.31609	18
BC014374	OR7E91P	olfactory receptor, family 7, subfamily E, member 91 pseudogene	0	-3.19885	-2.86795	-0.737052	1.99897	18
AK055955	OR7E5P	olfactory receptor, family 7, subfamily E, member 5 pseudogene	0	-3.02381	-2.63149	-1.25513	1.53547	18
BC104809	OR7A5	olfactory receptor, family 7, subfamily A, member 5	0	-2.64842	-2.90067	-1.26817	1.47691	18
NM_001001968	OR6S1	olfactory receptor, family 6, subfamily S, member 1	0	-2.90152	-2.5612	-0.287771	1.86138	18
NM_001005179	OR56A4	olfactory receptor, family 56, subfamily A, member 4	0	-4.13284	-3.45111	-1.58956	0.925912	18
NM_001001917	OR56A1	olfactory receptor, family 56, subfamily A, member 1	0	-2.92256	-3.13987	-0.739566	1.62324	18
NM_001005173	OR52L1	olfactory receptor, family 52, subfamily L, member 1	0	-2.98669	-2.10428	-0.3066	2.18183	18
NM_001005171	OR52K1	olfactory receptor, family 52, subfamily K, member 1	0	-1.98583	-2.84295	-1.5767	0.2144	9
NM_001004751	OR51D1	olfactory receptor, family 51, subfamily D, member 1	0	-2.88208	-2.81747	-0.54973	1.84843	18
NM_001001923	OR5C1	olfactory receptor, family 5, subfamily C, member 1	0	-2.12583	-1.62308	0.558535	2.63083	18
NM_172194	OR4Q3	olfactory receptor, family 4, subfamily Q, member 3	0	-5.16326	-4.07479	-1.13502	0.698161	17
NM_001005241	OR4N4	olfactory receptor, family 4, subfamily N, member 4	0	-4.00226	-4.15484	-1.98172	1.20264	18
NM_001004723	OR4N2	olfactory receptor, family 4, subfamily N, member 2	0	-3.46044	-3.37613	-1.33279	1.52803	18
NM_001004719	OR4M2	olfactory receptor, family 4, subfamily M, member 2	0	-4.21411	-3.93171	-1.89107	1.22646	18
NM_001005500	OR4M1	olfactory receptor, family 4, subfamily M, member 1	0	-4.63433	-3.82107	-1.54842	1.11951	18
NM_001005221	OR4F29	olfactory receptor, family 4, subfamily F, member 29	0	-4.08979	-4.52848	-2.02843	0.790167	18
NM_012374	OR4D1	olfactory receptor, family 4, subfamily D, member 1	0	-2.5812	-2.30275	-0.684868	1.63175	18
NM_001004703	OR4C46	olfactory receptor, family 4, subfamily C, member 46	0	-3.06308	-3.97824	-1.67481	1.02609	9
NM_001004697	OR2T5	olfactory receptor, family 2, subfamily T, member 5	0	-3.37747	-3.51788	-0.765609	1.35768	18
NM_001001827	OR2T35	olfactory receptor, family 2, subfamily T, member 35	0	-3.15336	-2.78094	-1.11116	1.97008	18
NM_001004694	OR2T29	olfactory receptor, family 2, subfamily T, member 29	0	-3.22571	-2.91312	-0.618091	1.87793	18
NM_001001964	OR2T11	olfactory receptor, family 2, subfamily T, member 11	0	-2.51636	-1.76205	-0.45386	1.72713	18
BC104869	OR2S2	olfactory receptor, family 2, subfamily S, member 2	0	-1.87407	-1.62889	-0.199265	1.51244	18
NM_001004690	OR2M5	olfactory receptor, family 2, subfamily M, member 5	0	-2.93947	-3.1525	-1.53217	1.36757	18
NM_001004689	OR2M3	olfactory receptor, family 2, subfamily M, member 3	0	-4.38531	-3.26608	-1.78885	1.26009	18
NM_001004688	OR2M2	olfactory receptor, family 2, subfamily M, member 2	0	-3.61384	-3.20545	-1.43921	1.10313	18
NM_007160	OR2H2	olfactory receptor, family 2, subfamily H, member 2	0	-2.88209	-2.37466	-0.835937	1.09645	18
BC069146	OR2H2	olfactory receptor, family 2, subfamily H, member 2	0	-2.64939	-3.38228	-1.06002	1.08467	18
NM_012369	OR2F1	olfactory receptor, family 2, subfamily F, member 1	0	-2.51551	-3.02856	-0.412657	1.29464	18
NM_001005285	OR2AT4	olfactory receptor, family 2, subfamily AT, member 4	0	-2.40522	-2.23986	-0.292755	1.5444	18
NM_001004485	OR13F1	olfactory receptor, family 13, subfamily F, member 1	0	-4.11156	-3.28776	-1.65355	1.19914	18
NM_001005503	OR11G2	olfactory receptor, family 11, subfamily G, member 2	0	-3.15103	-2.62265	-0.692052	1.70182	18
NM_001004466	OR10H5	olfactory receptor, family 10, subfamily H, member 5	0	-2.95342	-2.68638	-0.479201	1.99066	18
NM_013938	OR10H3	olfactory receptor, family 10, subfamily H, member 3	0	-3.11053	-2.97008	-1.58479	1.27078	18
NM_013939	OR10H2	olfactory receptor, family 10, subfamily H, member 2	0	-2.95002	-2.38257	0.138247	2.31815	18
BC112178	OR10H2	olfactory receptor, family 10, subfamily H, member 2	0	-2.64428	-2.37708	-1.26556	1.52864	18
NM_013940	OR10H1	olfactory receptor, family 10, subfamily H, member 1	0	-3.38374	-3.03546	-0.0530337	1.98877	18
NM_001004463	OR10G7	olfactory receptor, family 10, subfamily G, member 7	0	-3.83839	-3.01279	-1.51932	1.03709	18
NM_001004713	OR1I1	olfactory receptor, family 1, subfamily I, member 1	0	-2.91729	-3.68773	-0.667599	1.30914	18
NM_003553	OR1E1	olfactory receptor, family 1, subfamily E, member 1	0	-2.76311	-3.20026	-1.39535	1.09155	18
NM_015441	OLFML2B	olfactomedin-like 2B	0	3.27938	0.595147	1.59816	2.56732	59
AJ251027	OBP2B	odorant binding protein 2B	0	-1.01638	-0.513022	0.901692	2.10661	27
BC098340	OBP2B	odorant binding protein 2B	0	-2.82766	-2.54362	-0.578636	1.45993	18
NM_000276	OCRL	oculocerebrorenal syndrome of Lowe	0	2.40309	2.37196	0.367583	-0.580806	64
NM_001014446	OCIAD2	OCIA domain containing 2	0	1.30504	1.50409	-0.667425	-2.00069	63
AK023854	OBSL1	obscurin-like 1	0	1.31622	0.0509769	-0.748543	1.06515	59
BC098118	OBSCN	obscurin, cytoskeletal calmodulin and titin-interacting RhoGEF	0	-2.06525	-1.74332	0.0402844	1.98792	18
NM_198038	NUDT9	nudix (nucleoside diphosphate linked moiety X)-type motif 9	0	0.990161	1.29793	-1.22894	-0.933372	64
NM_024047	NUDT9	nudix (nucleoside diphosphate linked moiety X)-type motif 9	0	2.05991	2.08017	0.238713	-1.15835	63
BC012069	NUDT4	nudix (nucleoside diphosphate linked moiety X)-type motif 4	0	1.38406	2.16473	-0.0325594	-1.5454	63
NM_022463	NXN	nucleoredoxin	0	5.46326	4.56573	0.882378	2.27186	64
BC009288	NR4A2	nuclear receptor subfamily 4, group A, member 2	0	-2.59016	-4.11557	-0.701772	-1.35711	17
NM_006186	NR4A2	nuclear receptor subfamily 4, group A, member 2	0	-3.09304	-3.69851	-0.524084	-0.951181	17
BC106083	NR2F2	nuclear receptor subfamily 2, group F, member 2	0	6.63125	7.16196	0.637051	0.759072	64
BC014664	NR2F2	nuclear receptor subfamily 2, group F, member 2	0	7.60476	7.68875	1.47256	1.70175	64
NM_016346	NR2E3	nuclear receptor subfamily 2, group E, member 3	0	-2.46298	-2.76627	-0.806363	1.49026	18
NM_001005474	NFKBIZ	nuclear factor of kappa light polypeptide gene enhancer in B-cells inhibitor, zeta	0	-3.6856	-2.96031	-0.75308	-2.4774	16
AK091782	NFKBIZ	nuclear factor of kappa light polypeptide gene enhancer in B-cells inhibitor, zeta	0	-3.55819	-3.64899	-0.974599	-1.83852	17
BC006273	NFKBID	nuclear factor of kappa light polypeptide gene enhancer in B-cells inhibitor, delta	0	-2.03829	-1.64986	1.46198	0.351845	17
NM_139239	NFKBID	nuclear factor of kappa light polypeptide gene enhancer in B-cells inhibitor, delta	0	-1.55233	-1.57828	1.18735	0.29255	17
NM_020529	NFKBIA	nuclear factor of kappa light polypeptide gene enhancer in B-cells inhibitor, alpha	0	-3.72672	-3.88566	-0.641661	-1.26511	17
BX648416	NFIB	nuclear factor I/B	0	2.9599	3.75461	0.129606	0.484889	64
U70862	NFIB	nuclear factor I/B	0	3.94586	4.49393	0.566103	0.707628	64
L24123	NFE2L1	nuclear factor (erythroid-derived 2)-like 1	0	3.19119	3.08103	1.20317	0.595798	64
NM_006163	NFE2	nuclear factor (erythroid-derived 2), 45kDa	0	-4.66326	-5.22248	1.08515	-1.32429	17
BC005044	NFE2	nuclear factor (erythroid-derived 2), 45kDa	0	-4.79215	-5.02982	1.10003	-1.21702	17
NM_030952	NUAK2	NUAK family, SNF1-like kinase, 2	0	-1.20906	-1.83256	1.57395	0.481835	17
NM_001013727	NCRNA00268	non-protein coding RNA 268	0	-2.50839	-3.37225	-1.49974	1.44558	18
BC111539	NCRNA00175	non-protein coding RNA 175	0	-0.924023	-1.08719	1.90491	3.47226	44
NM_002512	NME2	non-metastatic cells 2, protein (NM23B) expressed in	0	1.79132	1.68301	-0.352706	-2.18707	63
BC107894	NME1-NME2	NME1-NME2 readthrough	0	1.33729	1.51857	-0.518098	-1.98402	63
AF410477	NLRP3	NLR family, pyrin domain containing 3	0	-2.67982	-3.52065	0.692978	-1.79896	16
AY422168	NLRP3	NLR family, pyrin domain containing 3	0	-3.26511	-3.63287	0.0119479	-1.22317	17
AF054176	NLRP3	NLR family, pyrin domain containing 3	0	-3.00637	-4.11323	0.530836	-1.24502	17
AY116204	NLRP12	NLR family, pyrin domain containing 12	0	-3.65175	-3.30546	0.648262	-1.7609	16
NM_033297	NLRP12	NLR family, pyrin domain containing 12	0	-4.7104	-3.50341	0.347808	-1.57741	17
NM_144687	NLRP12	NLR family, pyrin domain containing 12	0	-3.57904	-3.50237	0.594377	-1.28575	17
AY116205	NLRP12	NLR family, pyrin domain containing 12	0	-3.04716	-2.36251	1.01482	-0.778277	17
AK095460	NLRP12	NLR family, pyrin domain containing 12	0	-3.02778	-2.87899	0.734736	-1.19221	17
NM_014397	NEK6	NIMA (never in mitosis gene a)-related kinase 6	0	3.6624	3.19063	1.31584	0.110104	64
BC045606	NID1	nidogen 1	0	2.43498	2.73116	0.194671	-0.683126	64
NM_006169	NNMT	nicotinamide N-methyltransferase	0	5.06115	4.62858	0.408606	0.86087	64
NM_145912	NFAM1	NFAT activating protein with ITAM motif 1	0	-4.30254	-4.12735	0.737738	0.407003	17
NM_000631	NCF4	neutrophil cytosolic factor 4, 40kDa	0	-5.5106	-5.1751	0.707004	-0.693743	17
NM_000433	NCF2	neutrophil cytosolic factor 2	0	-5.62	-5.84051	0.422709	-1.11806	17
BC001606	NCF2	neutrophil cytosolic factor 2	0	-5.85171	-5.87282	-0.0380977	-1.37777	17
NM_201264	NRP2	neuropilin 2	0	3.72159	3.67267	-0.440504	0.123932	64
NM_001024628	NRP1	neuropilin 1	0	3.93171	3.59494	0.0391799	0.871838	64
NM_001024629	NRP1	neuropilin 1	0	5.77496	5.06318	-0.0575695	0.751675	64
NM_003873	NRP1	neuropilin 1	0	4.31822	4.48481	-1.82749	-0.720305	64
NM_022146	NPFFR1	neuropeptide FF receptor 1	0	-1.60349	-1.86048	0.0696221	2.04753	18
U77970	NPAS2	neuronal PAS domain protein 2	0	2.69431	3.86399	0.286589	1.37851	64
NM_020726	NLN	neurolysin (metallopeptidase M3 family)	0	1.99921	2.58409	0.857764	-0.553802	63
NM_020999	NEUROG3	neurogenin 3	0	-2.90453	-3.11259	-1.42041	0.805632	18
NM_006160	NEUROD2	neurogenic differentiation 2	0	-1.95826	-2.23065	0.357896	1.49568	18
NM_005380	NBL1	neuroblastoma, suppression of tumorigenicity 1	0	5.24843	3.9956	0.45496	1.37625	64
NM_013961	NRG1	neuregulin 1	0	-1.56817	0.000955533	0.317333	-1.77071	22
NM_006617	NES	nestin	0	7.02826	6.53629	0.75373	2.21468	64
NM_014380	NGFRAP1	nerve growth factor receptor (TNFRSF16) associated protein 1	0	4.04752	3.4755	0.611261	-0.867871	64
BC003190	NGFRAP1	nerve growth factor receptor (TNFRSF16) associated protein 1	0	4.32959	4.17852	1.14711	-0.770545	64
NM_016250	NDRG2	NDRG family member 2	0	-1.92825	-1.41747	0.547592	1.25033	18
NM_001543	NDST1	N-deacetylase/N-sulfotransferase (heparan glucosaminyl) 1	0	2.94225	3.22719	0.512609	1.1908	64
NM_005337	NCKAP1L	NCK-associated protein 1-like	0	-5.61591	-5.61381	-0.0478276	-0.796663	17
NM_147130	NCR3	natural cytotoxicity triggering receptor 3	0	-3.74222	-3.42145	-0.507567	0.277658	17
AJ006121	NCR1	natural cytotoxicity triggering receptor 1	0	-3.21892	-2.28923	0.678791	-0.735648	17
NM_004851	NAPSA	napsin A aspartic peptidase	0	-4.21364	-4.06033	0.519479	-0.0212909	17
NM_024865	NANOG	Nanog homeobox	0	-2.27261	-2.11302	-0.483362	1.08917	18
NM_004552	NDUFS5	NADH dehydrogenase (ubiquinone) Fe-S protein 5, 15kDa (NADH-coenzyme Q reductase)	0	1.56546	1.34293	-0.520255	-2.27568	63
NM_002495	NDUFS4	NADH dehydrogenase (ubiquinone) Fe-S protein 4, 18kDa (NADH-coenzyme Q reductase)	0	1.88593	1.84589	-0.0148541	-0.965323	63
BC001016	NDUFA8	NADH dehydrogenase (ubiquinone) 1 alpha subcomplex, 8, 19kDa	0	1.43423	1.77527	-0.481113	-1.45035	63
BC007659	NQO1	NAD(P)H dehydrogenase, quinone 1	0	5.06956	5.15028	0.989732	1.19286	64
NM_015922	NSDHL	NAD(P) dependent steroid dehydrogenase-like	0	2.29572	2.59706	1.12653	-0.736766	63
AK025211	ASAH1	N-acylsphingosine amidohydrolase (acid ceramidase) 1	0	-2.45279	-2.67963	0.690407	-0.87317	17
BC058003	NPL	N-acetylneuraminate pyruvate lyase (dihydrodipicolinate synthase)	0	-2.1564	-1.89947	1.39736	-0.499341	17
NM_030769	NPL	N-acetylneuraminate pyruvate lyase (dihydrodipicolinate synthase)	0	-2.94092	-2.67529	0.544784	-1.29351	16
BC042003	NPL	N-acetylneuraminate pyruvate lyase (dihydrodipicolinate synthase)	0	-2.58568	-2.60525	0.576543	-0.951882	17
BC035293	MX2	myxovirus (influenza virus) resistance 2 (mouse)	0	-5.5294	-6.33675	-0.582394	-1.56325	17
NM_002463	MX2	myxovirus (influenza virus) resistance 2 (mouse)	0	-5.72042	-6.8046	-0.157498	-1.00234	17
NM_002462	MX1	myxovirus (influenza virus) resistance 1, interferon-inducible protein p78 (mouse)	0	-2.86851	-4.26105	-0.514953	-1.79531	17
BC041632	MTMR9L	myotubularin related protein 9-like, pseudogene	0	2.43131	2.10131	-0.49834	1.06403	65
NM_001002841	MYL4	myosin, light chain 4, alkali; atrial, embryonic	0	0.714738	1.91661	3.77056	2.49839	78
NM_024729	MYH14	myosin, heavy chain 14, non-muscle	0	-2.15591	-2.38919	0.140693	1.73341	18
BC035615	MYO7B	myosin VIIB	0	-0.867274	-1.16518	1.39855	2.43841	44
NM_015194	MYO1D	myosin ID	0	4.09312	4.21477	0.734899	1.20533	64
NM_033375	MYO1C	myosin IC	0	5.27504	4.92878	1.21263	0.261492	64
AK022489	MYO1B	myosin IB	0	4.41139	3.43171	0.761564	0.299645	64
NM_013451	MYOF	myoferlin	0	3.17887	3.22097	0.206752	-1.25353	63
X04876	MPO	myeloperoxidase	0	-2.58888	-2.55096	0.637621	-0.0778766	17
NM_002468	MYD88	myeloid differentiation primary response gene (88)	0	-1.59259	-1.89528	0.752147	-0.45156	17
NM_002432	MNDA	myeloid cell nuclear differentiation antigen	0	-5.69871	-6.44442	-0.517469	-2.37743	17
NM_003953	MPZL1	myelin protein zero-like 1	0	3.42002	3.20359	1.18359	-0.593009	63
NM_001025100	MBP	myelin basic protein	0	-3.3719	-3.73232	-0.758964	-2.45792	16
BC065248	MBP	myelin basic protein	0	-3.1355	-3.98631	-0.626385	-1.04362	17
AK123433	MBP	myelin basic protein	0	-1.78331	-1.57486	0.630796	1.54583	18
BC009279	MCC	mutated in colorectal cancers	0	3.64646	2.74973	-0.0519478	1.35047	64
NM_152291	MUC7	mucin 7, secreted	0	-2.70726	-2.61437	-0.253652	2.02468	18
AY358415	MUC21	mucin 21, cell surface associated	0	-3.53241	-3.93907	-0.167356	2.28721	18
BC107478	MUC21	mucin 21, cell surface associated	0	-3.70717	-3.63572	-0.444649	1.98937	18
NM_012286	MORF4L2	mortality factor 4 like 2	0	1.61507	1.78333	-0.284905	-2.04309	63
BC006230	MGLL	monoglyceride lipase	0	4.79656	4.27901	1.97701	0.344952	64
AY172950	MGLL	monoglyceride lipase	0	4.75588	4.03487	1.9664	0.129719	64
CR619928	MAP3K8	mitogen-activated protein kinase kinase kinase 8	0	-2.38096	-3.82339	-0.596326	-1.79404	8
NM_139021	MAPK15	mitogen-activated protein kinase 15	0	-0.773099	-0.636864	2.16959	4.42951	44
CR456515	MAPK12	mitogen-activated protein kinase 12	0	6.36353	6.67879	2.6247	4.39085	65
NM_022061	MRPL17	mitochondrial ribosomal protein L17	0	2.06713	2.33792	-0.338313	-1.68544	63
BC009190	MRPL13	mitochondrial ribosomal protein L13	0	1.52823	1.54916	-0.141903	-1.77	63
NM_033412	MCART1	mitochondrial carrier triple repeat 1	0	-2.0611	-1.984	-0.446035	1.8301	18
NM_005914	MCM4	minichromosome maintenance complex component 4	0	2.18874	2.81657	1.08316	-0.28976	72
BC003610	MFGE8	milk fat globule-EGF factor 8 protein	0	5.64296	3.90756	0.701683	0.923662	64
NM_005928	MFGE8	milk fat globule-EGF factor 8 protein	0	6.11806	4.37636	1.4878	0.633306	64
NM_002391	MDK	midkine (neurite growth-promoting factor 2)	0	5.93687	5.89959	2.22923	2.74843	64
BC011704	MDK	midkine (neurite growth-promoting factor 2)	0	6.22308	6.00307	2.1603	2.69504	64
NM_001012333	MDK	midkine (neurite growth-promoting factor 2)	0	6.16751	6.04008	2.01448	2.38617	64
NM_001012334	MDK	midkine (neurite growth-promoting factor 2)	0	5.69404	5.60857	1.89115	2.3126	64
NM_022818	MAP1LC3B	microtubule-associated protein 1 light chain 3 beta	0	1.55338	1.37691	-0.519691	-1.92374	63
BC009107	MASTL	microtubule associated serine/threonine kinase-like	0	1.6909	1.79458	-0.306566	-0.923911	63
NM_004528	MGST3	microsomal glutathione S-transferase 3	0	2.76801	2.4523	0.866875	-1.44081	63
NM_002403	MFAP2	microfibrillar-associated protein 2	0	4.5535	4.29688	-0.0347243	1.69832	64
NM_017459	MFAP2	microfibrillar-associated protein 2	0	4.90603	4.56205	0.338606	1.9073	64
AL833704	MICALL2	MICAL-like 2	0	4.08412	3.88742	0.743435	2.14632	64
NM_000431	MVK	mevalonate kinase	0	3.69182	3.03938	1.19034	0.434997	64
BC016282	MUT	methylmalonyl CoA mutase	0	1.44068	1.17952	-1.11548	-1.78445	63
NM_000255	MUT	methylmalonyl CoA mutase	0	1.9342	1.38975	-0.995863	-1.45964	63
NM_001031679	MSRB3	methionine sulfoxide reductase B3	0	1.95239	1.77075	-1.37244	-0.536934	64
NM_005953	MT2A	metallothionein 2A	0	1.54242	2.256	1.42147	0.124258	72
NM_176870	MT1M	metallothionein 1M	0	3.11392	2.70576	0.717527	1.16255	64
BC020673	MS4A7	membrane-spanning 4-domains, subfamily A, member 7	0	-4.62615	-4.94603	0.0133263	-2.8802	16
NM_021201	MS4A7	membrane-spanning 4-domains, subfamily A, member 7	0	-5.93848	-4.81967	-0.090575	-1.66382	17
NM_139249	MS4A6E	membrane-spanning 4-domains, subfamily A, member 6E	0	-3.73502	-3.65429	-1.60366	-1.3935	17
BC022854	MS4A6A	membrane-spanning 4-domains, subfamily A, member 6A	0	-8.29331	-6.55634	0.517436	-1.64229	17
NM_022349	MS4A6A	membrane-spanning 4-domains, subfamily A, member 6A	0	-8.05292	-6.77852	0.455076	-1.55962	17
NM_152851	MS4A6A	membrane-spanning 4-domains, subfamily A, member 6A	0	-7.65856	-7.07664	0.298395	-1.65906	17
NM_152852	MS4A6A	membrane-spanning 4-domains, subfamily A, member 6A	0	-6.98433	-6.84172	0.529017	-1.61517	17
NM_024021	MS4A4A	membrane-spanning 4-domains, subfamily A, member 4	0	-4.01973	-4.16152	0.164398	-1.92415	17
NM_152717	MS4A15	membrane-spanning 4-domains, subfamily A, member 15	0	-2.57388	-1.60585	0.31259	2.06164	18
BC098448	04-Mar	membrane-associated ring finger (C3HC4) 4	0	2.34264	2.98751	-0.160465	0.991465	64
NM_017923	01-Mar	membrane-associated ring finger (C3HC4) 1	0	-4.66051	-4.17465	-1.06767	-2.6228	16
NM_033467	MMEL1	membrane metallo-endopeptidase-like 1	0	2.49202	3.01087	0.88659	0.792449	64
BC029485	MFRP	membrane frizzled-related protein	0	3.72196	3.80357	-0.711198	1.39217	64
AF401654	MAGI1	membrane associated guanylate kinase, WW and PDZ domain containing 1	0	3.06343	2.9884	-0.693198	0.869541	64
NM_005959	MTNR1B	melatonin receptor 1B	0	-2.62872	-2.44149	1.06269	2.94305	18
BC056418	MCAM	melanoma cell adhesion molecule	0	2.8951	6.46333	1.15273	0.42642	72
AB040529	MAGED4B	melanoma antigen family D, 4B	0	3.89575	2.93901	-0.607301	1.14354	64
NM_014599	MAGED2	melanoma antigen family D, 2	0	2.21642	2.05267	0.288809	-1.16736	63
AF172850	LOC51152	melanoma antigen	0	-2.63718	-3.09673	-1.11935	2.16586	18
BC045741	MEIS3	Meis homeobox 3	0	-2.84911	-3.1521	1.41577	1.82152	17
NM_001009813	MEIS3	Meis homeobox 3	0	4.02767	0.497546	-0.0324466	1.4465	58
BC032248	MEI1	meiosis inhibitor 1	0	-3.10481	-2.74612	0.213623	-0.416503	17
BC101537	MEFV	Mediterranean fever	0	-5.85497	-5.79458	0.613421	-0.479739	17
NM_005241	MECOM	MDS1 and EVI1 complex locus	0	1.50966	2.04759	-1.25014	0.269042	64
BC069377	MXD1	MAX dimerization protein 1	0	-0.791695	-1.81912	1.28681	-0.355801	42
AK095966	MXRA8	matrix-remodelling associated 8	0	5.35032	0.246815	-1.22387	1.28328	58
NM_032348	MXRA8	matrix-remodelling associated 8	0	5.49139	0.651237	-0.825283	1.30909	58
NM_001008529	MXRA7	matrix-remodelling associated 7	0	4.15663	3.72211	0.952595	1.91783	64
NM_015419	MXRA5	matrix-remodelling associated 5	0	4.24027	0.430676	-0.46909	1.40036	58
NM_022468	MMP25	matrix metallopeptidase 25	0	-3.03964	-2.60633	1.5362	0.656046	17
BC002576	MMP2	matrix metallopeptidase 2 (gelatinase A, 72kDa gelatinase, 72kDa type IV collagenase)	0	9.24186	8.59217	1.24695	1.35498	64
BC055428	MMP15	matrix metallopeptidase 15 (membrane-inserted)	0	3.27072	3.33826	0.769443	2.01139	65
NM_002428	MMP15	matrix metallopeptidase 15 (membrane-inserted)	0	3.02123	3.39964	0.628652	2.02668	65
BC064803	MMP14	matrix metallopeptidase 14 (membrane-inserted)	0	4.71641	4.07288	0.162539	0.868046	64
NM_004995	MMP14	matrix metallopeptidase 14 (membrane-inserted)	0	6.89613	6.71385	1.96436	2.10091	64
CR615599	MEG3	maternally expressed 3 (non-protein coding)	0	3.7467	2.37835	-0.710163	1.00454	64
AK127864	MEG3	maternally expressed 3 (non-protein coding)	0	4.95286	4.62603	0.433079	1.28422	64
NM_018050	MANSC1	MANSC domain containing 1	0	3.65261	3.88859	1.98758	1.1827	64
NM_006039	MRC2	mannose receptor, C type 2	0	7.5722	4.83238	1.21034	2.09881	64
BC106945	MASP1	mannan-binding lectin serine peptidase 1 (C4/C2 activating component of Ra-reactive factor)	0	3.08969	-0.231558	-1.03235	0.764299	56
AK126965	MDGA1	MAM domain containing glycosylphosphatidylinositol anchor 1	0	2.1624	-0.8278	0.467207	2.57481	59
BC012106	HLA-DQB1	major histocompatibility complex, class II, DQ beta 1	0	-5.46604	-5.35351	-0.310015	-0.982535	17
NM_002120	HLA-DOB	major histocompatibility complex, class II, DO beta	0	-4.30418	-4.54469	-0.533024	-0.740917	17
NM_002118	HLA-DMB	major histocompatibility complex, class II, DM beta	0	-6.58928	-6.29184	0.332125	-1.39532	17
BC027175	HLA-DMB	major histocompatibility complex, class II, DM beta	0	-7.27649	-6.95506	0.125221	-1.2807	17
BC026279	HLA-DMA	major histocompatibility complex, class II, DM alpha	0	-2.46626	-4.93731	0.2203	-1.20056	17
BC009260	HLA-F	major histocompatibility complex, class I, F	0	-2.09666	-2.78757	0.906242	-0.677031	17
AK125274	HLA-F	major histocompatibility complex, class I, F	0	-3.7864	-3.9762	0.477899	-1.02805	17
AK125608	HLA-A	major histocompatibility complex, class I, A	0	-3.61662	-4.0729	-0.464954	0.32549	17
NM_002318	LOXL2	lysyl oxidase-like 2	0	6.06102	6.55763	1.37	1.33605	64
NM_002317	LOX	lysyl oxidase	0	6.11706	4.99639	1.11548	0.37339	64
NM_144634	LYZL4	lysozyme-like 4	0	-2.19316	-2.51568	-0.526836	1.6572	18
NM_000239	LYZ	lysozyme	0	-8.06327	-8.76963	-0.543615	-1.79453	17
NM_005561	LAMP1	lysosomal-associated membrane protein 1	0	4.09344	3.56561	1.39778	1.10754	64
NM_014713	LAPTM4A	lysosomal protein transmembrane 4 alpha	0	2.85251	2.03945	0.309063	-1.45757	63
NM_004720	LPAR2	lysophosphatidic acid receptor 2	0	-2.33818	-2.74	1.05234	0.121673	17
DQ123822	LTA	lymphotoxin alpha (TNF superfamily, member 1)	0	-2.67559	-2.90435	-1.20885	1.46052	18
NM_006152	LRMP	lymphoid-restricted membrane protein	0	-3.57039	-3.60404	0.129062	-1.76304	16
BC052589	LAG3	lymphocyte-activation gene 3	0	-1.97364	-1.59359	1.87023	2.03955	26
NM_004271	LY86	lymphocyte antigen 86	0	-5.54394	-5.03347	0.0723181	-2.23024	17
BC034629	LYPD4	LY6/PLAUR domain containing 4	0	-2.30213	-1.8591	-0.253795	1.57914	18
NM_177476	LYNX1	Ly6/neurotoxin 1	0	3.11793	0.180405	1.14706	2.96113	59
NM_002336	LRP6	low density lipoprotein receptor-related protein 6	0	2.8497	2.5415	-0.152362	0.838282	64
NM_002335	LRP5	low density lipoprotein receptor-related protein 5	0	3.36874	3.65271	0.077008	0.683081	64
NM_000527	LDLR	low density lipoprotein receptor	0	3.85912	3.16052	0.583909	-0.177957	64
NM_145727	LPAL2	lipoprotein, Lp(a)-like 2 pseudogene	0	-4.24836	-3.35064	-1.20114	0.912393	18
NM_005779	LHFPL2	lipoma HMGIC fusion partner-like 2	0	1.6909	1.7211	-0.128423	-1.43328	63
BC093893	LCN15	lipocalin 15	0	-2.05616	-1.15704	0.639014	2.49319	18
NM_032464	LAT2	linker for activation of T cells family, member 2	0	-5.34574	-5.04521	0.501117	-0.949948	17
NM_014146	LAT2	linker for activation of T cells family, member 2	0	-5.69553	-5.25619	0.217852	-0.987924	17
NM_001014987	LAT	linker for activation of T cells	0	-3.89426	-3.3522	-0.200466	-0.758274	17
BC112120	LMX1B	LIM homeobox transcription factor 1, beta	0	-1.29167	-1.07415	0.969804	3.15033	18
BC103936	LHX6	LIM homeobox 6	0	-1.60349	1.65247	-0.292201	1.84087	47
NM_001290	LDB2	LIM domain binding 2	0	4.05411	4.53842	-0.813275	1.03531	64
NM_002304	LFNG	LFNG O-fucosylpeptide 3-beta-N-acetylglucosaminyltransferase	0	-3.72694	-2.66205	-0.81973	-1.49229	17
NM_019839	LTB4R2	leukotriene B4 receptor 2	0	-1.80821	-1.14398	0.880529	1.77049	18
NM_205837	LST1	leukocyte specific transcript 1	0	-6.50972	-5.626	-0.468327	-1.53489	17
AF000425	LST1	leukocyte specific transcript 1	0	-6.54978	-5.53886	-0.118767	-1.53125	17
AF000424	LST1	leukocyte specific transcript 1	0	-6.44587	-5.90074	-0.196239	-1.51408	17
NM_007161	LST1	leukocyte specific transcript 1	0	-5.80414	-4.86933	0.373366	-1.1299	17
Y18487	LST1	leukocyte specific transcript 1	0	-6.00144	-5.63369	-0.0254081	-1.20521	17
AF014924	LILRA3	leukocyte immunoglobulin-like receptor, subfamily A (without TM domain), member 3	0	-4.7246	-4.33757	-1.49511	-0.705705	17
BC041708	LILRA6	leukocyte immunoglobulin-like receptor, subfamily A (with TM domain), member 6	0	-6.14169	-5.992	0.575779	-0.684541	17
AF025531	LILRA2	leukocyte immunoglobulin-like receptor, subfamily A (with TM domain), member 2	0	-4.70011	-5.49103	-0.212459	-1.07571	17
NM_001039029	LRTM2	leucine-rich repeats and transmembrane domains 2	0	-3.77146	-3.20599	-0.973857	1.23997	18
NM_153377	LRIG3	leucine-rich repeats and immunoglobulin-like domains 3	0	3.97674	3.29845	-0.467606	0.772845	64
BC058938	LZTS2	leucine zipper, putative tumor suppressor 2	0	4.96826	3.85809	0.991017	0.256402	64
NM_018509	LRRC59	leucine rich repeat containing 59	0	2.03962	2.3657	0.996235	-1.15276	63
AK024495	LRRC56	leucine rich repeat containing 56	0	0.283172	0.100694	2.37203	3.29237	44
NM_178452	LRRC50	leucine rich repeat containing 50	0	-2.45246	-2.03247	-0.733173	0.817528	18
BC070079	LRRC32	leucine rich repeat containing 32	0	4.23687	4.45312	0.84046	2.2243	64
NM_005512	LRRC32	leucine rich repeat containing 32	0	4.8802	4.88887	0.736051	2.0057	64
NM_145256	LRRC25	leucine rich repeat containing 25	0	-4.7627	-4.30436	0.455183	-0.576682	17
BC093842	LRRC25	leucine rich repeat containing 25	0	-3.31335	-4.07008	1.10149	-0.0938148	17
NM_024512	LRRC2	leucine rich repeat containing 2	0	0.946921	-0.796304	-1.81434	1.32605	33
NM_152570	LINGO2	leucine rich repeat and Ig domain containing 2	0	-2.98367	-2.13716	-0.479322	1.80274	18
BC011057	LINGO1	leucine rich repeat and Ig domain containing 1	0	-2.30047	-2.07923	-0.584278	1.09544	18
CR611838	LRRFIP2	leucine rich repeat (in FLII) interacting protein 2	0	2.16823	2.03158	0.503662	-1.39042	63
NM_017724	LRRFIP2	leucine rich repeat (in FLII) interacting protein 2	0	1.74442	1.70484	-0.449499	-1.7966	63
BC001047	LEPREL4	leprecan-like 4	0	3.81473	3.99614	-0.0970085	0.834237	64
AK126766	LEPREL2	leprecan-like 2	0	3.01384	3.06249	-1.19356	0.414808	64
NM_014262	LEPREL2	leprecan-like 2	0	4.69417	4.32958	-0.316361	0.955793	64
NM_138792	LEO1	Leo1, Paf1/RNA polymerase II complex component, homolog (S. cerevisiae)	0	1.89754	2.42524	-0.0885873	-1.01204	63
NM_030657	LIM2	lens intrinsic membrane protein 2, 19kDa	0	-2.71439	-3.25911	0.613978	1.54379	17
NM_012134	LMOD1	leiomodin 1 (smooth muscle)	0	4.23847	-0.836052	-0.275382	1.53026	58
NM_001008530	LGMN	legumain	0	2.24394	3.28615	-0.106699	-0.353118	64
BC059782	LGALS2	lectin, galactoside-binding, soluble, 2	0	-2.29066	-2.85044	-0.00198818	-1.24735	17
NM_033101	LGALS12	lectin, galactoside-binding, soluble, 12	0	-1.55813	-1.47594	1.08833	0.905467	17
AF310687	LGALS12	lectin, galactoside-binding, soluble, 12	0	-3.26998	-3.46263	0.556412	1.0041	17
AF222694	LGALS12	lectin, galactoside-binding, soluble, 12	0	-1.64984	-2.25564	0.192017	1.57993	18
NM_002305	LGALS1	lectin, galactoside-binding, soluble, 1	0	2.06485	1.75006	0.0784022	-1.30381	63
BC078659	LTBP2	latent transforming growth factor beta binding protein 2	0	5.94158	5.05702	0.273355	0.593467	64
M34057	LTBP1	latent transforming growth factor beta binding protein 1	0	6.04335	3.75165	0.966274	0.214878	64
NM_178356	LCE4A	late cornified envelope 4A	0	-3.50747	-3.48725	-2.09478	0.811795	15
NM_178354	LCE1F	late cornified envelope 1F	0	-3.47864	-3.25655	-1.84077	0.722954	15
NM_178353	LCE1E	late cornified envelope 1E	0	-3.67994	-3.23374	-0.499207	2.08448	18
NM_002340	LSS	lanosterol synthase (2,3-oxidosqualene-lanosterol cyclase)	0	4.56444	3.51414	0.925646	0.509195	64
NM_002292	LAMB2	laminin, beta 2 (laminin S)	0	5.98801	5.81382	1.24732	0.924739	64
BC004241	LAMA4	laminin, alpha 4	0	4.8585	5.13682	-0.142801	1.5525	64
U77706	LAMA4	laminin, alpha 4	0	6.20013	6.40651	0.442133	1.81528	64
AF351616	LAMA1	laminin, alpha 1	0	-3.6721	-3.14177	-0.363916	1.82146	18
NM_170708	LMNA	lamin A/C	0	5.09494	4.89306	1.15198	0.314947	64
NM_170707	LMNA	lamin A/C	0	4.82125	4.91768	0.98838	0.336538	64
BC014507	LMNA	lamin A/C	0	4.44859	4.49399	0.157005	0.505573	64
NM_005572	LMNA	lamin A/C	0	5.93244	5.43776	1.44417	0.521643	64
AY528714	LMNA	lamin A/C	0	5.43029	4.73048	0.576179	-0.081049	64
BC033088	LMNA	lamin A/C	0	6.37358	5.97286	1.27722	0.825408	64
BC015823	LTF	lactotransferrin	0	-1.32552	-2.56359	1.50752	-0.0907735	17
NM_002343	LTF	lactotransferrin	0	-3.07239	-3.50936	2.19562	-0.195151	17
BC015822	LTF	lactotransferrin	0	-3.40216	-3.67969	1.82263	-0.394291	17
NM_197958	LARP6	La ribonucleoprotein domain family, member 6	0	5.82512	4.7109	0.300973	0.480249	64
NM_003937	KYNU	kynureninase (L-kynurenine hydrolase)	0	-3.77538	-3.64813	0.608279	-2.04509	16
NM_015158	KANK1	KN motif and ankyrin repeat domains 1	0	3.07998	3.32346	0.109163	0.735525	64
NM_177417	KLC3	kinesin light chain 3	0	2.99951	3.17754	0.731065	1.34876	64
BC041132	KIFC3	kinesin family member C3	0	3.46424	3.31366	1.11321	1.95919	64
NM_198525	KIF7	kinesin family member 7	0	3.61713	3.5811	1.00433	1.79116	64
NM_030615	KIF25	kinesin family member 25	0	-1.31238	-1.9053	-0.222251	1.6372	18
AB000781	KNDC1	kinase non-catalytic C-lobe domain (KIND) containing 1	0	-0.894835	-0.766203	0.867774	2.25517	44
AK090554	KIRREL	kin of IRRE like (Drosophila)	0	5.21259	4.02611	1.11442	1.58458	64
NM_007334	KLRD1	killer cell lectin-like receptor subfamily D, member 1	0	-4.15161	-4.16748	-0.830667	-1.15705	17
AF078550	KLRC3	killer cell lectin-like receptor subfamily C, member 3	0	-5.45678	-5.36659	-1.05477	-1.48683	17
NM_002258	KLRB1	killer cell lectin-like receptor subfamily B, member 1	0	-5.24425	-5.75266	-0.730722	-1.31396	17
NM_012314	KIR2DS4	killer cell immunoglobulin-like receptor, two domains, short cytoplasmic tail, 4	0	-6.6379	-6.78086	-0.830667	-0.113156	17
AJ002104	KIR2DS2	killer cell immunoglobulin-like receptor, two domains, short cytoplasmic tail, 2	0	-4.65236	-4.78587	-1.47463	-0.791623	17
L76667	KIR2DS2	killer cell immunoglobulin-like receptor, two domains, short cytoplasmic tail, 2	0	-6.76585	-6.63461	-0.739264	0.0613399	17
NM_020535	KIR2DL5A	killer cell immunoglobulin-like receptor, two domains, long cytoplasmic tail, 5A	0	-6.11286	-5.89375	-0.577223	0.413643	17
AF276292	KIR2DL4	killer cell immunoglobulin-like receptor, two domains, long cytoplasmic tail, 4	0	-4.379	-4.93219	-1.10941	-0.701048	17
X99481	KIR2DL4	killer cell immunoglobulin-like receptor, two domains, long cytoplasmic tail, 4	0	-3.96915	-4.54745	-0.726861	-0.509856	17
NM_002255	KIR2DL4	killer cell immunoglobulin-like receptor, two domains, long cytoplasmic tail, 4	0	-5.17241	-5.49114	-1.17028	-0.32492	17
U73394	KIR2DL4	killer cell immunoglobulin-like receptor, two domains, long cytoplasmic tail, 4	0	-5.21094	-5.19789	-0.773012	-0.143365	17
AF002256	KIR2DL4	killer cell immunoglobulin-like receptor, two domains, long cytoplasmic tail, 4	0	-6.21216	-5.43316	-0.775916	0.0923583	17
NM_014219	KIR2DL2	killer cell immunoglobulin-like receptor, two domains, long cytoplasmic tail, 2	0	-5.30216	-5.70655	-0.557343	0.294658	17
BC107951	KIR3DL2	killer cell immunoglobulin-like receptor, three domains, long cytoplasmic tail, 2	0	-6.20647	-5.83879	-0.874563	-0.340177	17
BC101540	KIR3DL1	killer cell immunoglobulin-like receptor, three domains, long cytoplasmic tail, 1	0	-3.60292	-4.57856	-0.618213	-0.183446	17
U33328	KIR3DL1	killer cell immunoglobulin-like receptor, three domains, long cytoplasmic tail, 1	0	-6.23806	-6.18648	-0.904549	-0.109167	17
AB075864	KIAA1984	KIAA1984	0	-2.0065	-2.70912	-0.929743	0.155398	9
NM_020888	KIAA1522	KIAA1522	0	3.43408	3.29284	1.13119	0.545615	64
NM_015496	KIAA1429	KIAA1429	0	0.847067	1.15676	-0.824603	-2.07819	63
NM_015634	KIAA1279	KIAA1279	0	2.86902	2.9723	0.616733	-0.572705	64
NM_015210	KIAA0802	KIAA0802	0	3.15216	2.72393	-0.816309	0.571799	64
BC040542	KIAA0802	KIAA0802	0	2.79687	2.6993	-0.360124	1.13459	64
NM_015047	KIAA0090	KIAA0090	0	2.38567	2.41773	1.08578	-1.00081	63
BC074982	KRTAP9-8	keratin associated protein 9-8	0	-4.22991	-3.58825	-1.50752	1.5848	18
NM_033191	KRTAP9-4	keratin associated protein 9-4	0	-3.70862	-3.28968	-1.40464	1.25733	18
BC074918	KRTAP9-3	keratin associated protein 9-3	0	-4.26158	-3.96032	-1.38615	1.75382	18
NM_031961	KRTAP9-2	keratin associated protein 9-2	0	-3.23612	-3.22792	-1.45623	1.4049	18
BC110619	KRTAP9-2	keratin associated protein 9-2	0	-3.28805	-3.17215	-1.60299	1.37486	18
NM_175857	KRTAP8-1	keratin associated protein 8-1	0	-2.37909	-3.10107	-2.64924	0.031502	15
NM_181605	KRTAP6-3	keratin associated protein 6-3	0	-3.66223	-3.89077	-2.08528	0.894836	15
NM_181602	KRTAP6-1	keratin associated protein 6-1	0	-3.82723	-3.75323	-2.49144	0.652337	15
NM_021046	KRTAP5-8	keratin associated protein 5-8	0	-2.41265	-2.37693	-0.493753	2.41798	18
AB126077	KRTAP5-8	keratin associated protein 5-8	0	-3.54311	-2.81462	-0.415383	1.22424	18
NM_001012708	KRTAP5-3	keratin associated protein 5-3	0	-2.34656	-2.62386	-0.536341	1.95129	18
NM_001004325	KRTAP5-2	keratin associated protein 5-2	0	-3.36111	-3.13551	-0.666292	1.78424	18
NM_001005405	KRTAP5-11	keratin associated protein 5-11	0	-3.0027	-3.09389	-0.203874	1.70466	18
NM_001005922	KRTAP5-1	keratin associated protein 5-1	0	-3.63045	-3.49093	-0.0874034	2.70552	18
NM_033061	KRTAP4-7	keratin associated protein 4-7	0	-2.89904	-2.80913	-0.567304	0.683076	17
NM_031854	KRTAP4-12	keratin associated protein 4-12	0	-2.88889	-2.5627	-0.339159	1.85791	18
NM_031958	KRTAP3-1	keratin associated protein 3-1	0	-2.67174	-3.27059	-0.760977	1.39478	18
BC105029	KRTAP21-1	keratin associated protein 21-1	0	-3.37866	-3.58651	-2.01073	0.685802	15
AB096958	KRTAP20-3	keratin associated protein 20-3	0	-3.50975	-3.36909	-1.82535	1.37043	18
NM_181609	KRTAP19-3	keratin associated protein 19-3	0	-2.86873	-3.68507	-2.87411	0.0587923	15
AB096943	KRTAP19-1	keratin associated protein 19-1	0	-4.25711	-4.22718	-2.7314	0.465576	15
NM_181607	KRTAP19-1	keratin associated protein 19-1	0	-4.60025	-4.61209	-2.9399	0.442175	15
BC069297	KRTAP17-1	keratin associated protein 17-1	0	-4.02988	-2.83301	-0.294685	2.10221	18
BC101555	KRTAP1-5	keratin associated protein 1-5	0	-1.90734	-2.33634	-1.39923	1.42277	18
BC093841	KRTAP1-5	keratin associated protein 1-5	0	-3.27633	-3.04253	-1.51868	1.14071	18
BC093936	KRTAP13-2	keratin associated protein 13-2	0	-2.74854	-3.08401	-0.925336	1.57659	18
BC093934	KRTAP13-2	keratin associated protein 13-2	0	-4.16922	-3.6805	-1.32397	1.20432	18
NM_181599	KRTAP13-1	keratin associated protein 13-1	0	-4.04183	-3.8694	-1.06596	1.44089	18
BC101150	KRTAP1-3	keratin associated protein 1-3	0	-2.53172	-2.80975	-1.52753	0.832502	18
NM_181686	KRTAP12-1	keratin associated protein 12-1	0	-4.16683	-2.90937	-0.74048	1.59941	18
NM_030967	KRTAP1-1	keratin associated protein 1-1	0	-2.16903	-2.18733	0.00179607	0.997302	18
NM_198690	KRTAP10-9	keratin associated protein 10-9	0	-3.62187	-3.09733	-0.664659	1.94445	18
NM_198688	KRTAP10-6	keratin associated protein 10-6	0	-2.74277	-1.62839	-0.512561	2.2761	18
NM_198694	KRTAP10-5	keratin associated protein 10-5	0	-1.99205	-2.81463	-0.24386	2.44563	18
NM_198699	KRTAP10-12	keratin associated protein 10-12	0	-3.21554	-2.81017	-0.640248	2.30313	18
NM_198691	KRTAP10-1	keratin associated protein 10-1	0	-2.66577	-2.48833	-1.1461	2.01434	18
NM_173086	KRT6C	keratin 6C	0	-2.68666	-2.37955	1.0506	1.49928	17
BC008807	KRT6A	keratin 6A	0	-2.56294	-2.35022	0.777841	1.21511	17
NM_005554	KRT6A	keratin 6A	0	-3.57903	-2.80617	1.39563	1.20078	17
AK125965	KRT42P	keratin 42 pseudogene	0	-2.99533	-2.13414	0.285762	3.84245	18
BC112026	FLJ40504	keratin 18 pseudogene	0	-2.01202	1.15746	-1.52775	1.2833	21
BC112028	FLJ40504	keratin 18 pseudogene	0	-1.08583	1.45064	-1.14755	1.42814	47
NM_199187	KRT18	keratin 18	0	-0.988754	1.69873	-0.398145	1.3646	47
NM_000224	KRT18	keratin 18	0	-0.844453	1.95067	-1.35287	0.894976	47
NM_000422	KRT17	keratin 17	0	-2.27415	-2.42252	0.0575581	1.63397	18
NM_012289	KEAP1	kelch-like ECH-associated protein 1	0	2.73227	2.68726	0.438806	-1.11839	63
NM_130446	KLHL6	kelch-like 6 (Drosophila)	0	-4.09778	-0.825	-0.960041	-0.938247	23
NM_006854	KDELR2	KDEL (Lys-Asp-Glu-Leu) endoplasmic reticulum protein retention receptor 2	0	2.45996	2.21269	0.0177153	-1.86733	63
NM_012315	KLK9	kallikrein-related peptidase 9	0	-3.47698	-2.32895	-1.24169	1.05483	18
AY461805	KLK5	kallikrein-related peptidase 5	0	-2.62936	-3.00653	-0.86625	1.66863	18
AF336106	KLK2	kallikrein-related peptidase 2	0	-2.59749	-2.56193	-0.237759	2.15728	18
NM_022046	KLK14	kallikrein-related peptidase 14	0	-2.4721	-2.1473	0.0923816	1.76521	18
AB078780	KLK11	kallikrein-related peptidase 11	0	-1.06196	-1.59141	0.588633	2.18415	18
AY429508	KLK1	kallikrein 1	0	-0.788983	-1.58068	0.759089	1.03808	18
NM_002257	KLK1	kallikrein 1	0	-0.978386	-2.1869	0.0861172	0.227671	17
BC093020	IDH1	isocitrate dehydrogenase 1 (NADP+), soluble	0	3.04341	2.40505	-0.144106	-2.29844	63
NM_145805	ISL2	ISL LIM homeobox 2	0	-2.76816	-2.15204	-0.0429892	1.01825	18
BC040047	IQCF2	IQ motif containing F2	0	-0.9553	-1.29362	0.504872	2.14543	18
NM_007199	IRAK3	interleukin-1 receptor-associated kinase 3	0	-2.40498	-2.75954	0.523945	-0.998284	17
NM_000584	IL8	interleukin 8	0	-3.88386	-2.27199	-1.20767	-3.75921	16
BC067537	IL7R	interleukin 7 receptor	0	-2.5985	-4.22888	-1.19432	-1.20088	8
NM_002184	IL6ST	interleukin 6 signal transducer (gp130, oncostatin M receptor)	0	4.32974	2.65241	-0.498852	-1.67053	64
NM_145659	IL27	interleukin 27	0	-2.50958	-1.27919	0.682624	1.90093	27
NM_014339	IL17RA	interleukin 17 receptor A	0	-1.96582	-2.11355	0.641965	-0.475755	17
AK131530	IL16	interleukin 16 (lymphocyte chemoattractant factor)	0	-2.3352	-3.96167	-0.327957	-0.941687	17
NM_000576	IL1B	interleukin 1, beta	0	-6.75588	-6.60049	-1.70294	-2.90377	17
NM_000577	IL1RN	interleukin 1 receptor antagonist	0	-5.96948	-5.01518	0.511823	-0.245661	17
NM_001031683	IFIT3	interferon-induced protein with tetratricopeptide repeats 3	0	0.00634689	-1.95686	-0.329778	-2.41855	34
NM_006820	IFI44L	interferon-induced protein 44-like	0	-5.37676	-5.29463	-1.33169	-2.98377	17
BC015932	IFI44L	interferon-induced protein 44-like	0	-4.74885	-5.63421	-1.31028	-3.08431	16
NM_005533	IFI35	interferon-induced protein 35	0	-0.705111	-1.80597	0.645345	-1.26872	16
BC069329	IFNA21	interferon, alpha 21	0	-3.35618	-3.26563	-1.88552	0.232315	15
NM_002201	ISG20	interferon stimulated exonuclease gene 20kDa	0	-3.99867	-3.02661	-0.524805	-1.30558	17
NM_004031	IRF7	interferon regulatory factor 7	0	-3.41386	-2.51788	0.605222	-0.238834	17
AY693665	IRF5	interferon regulatory factor 5	0	-4.34402	-4.48141	0.752117	-0.220811	17
AY504946	IRF5	interferon regulatory factor 5	0	-5.50436	-5.87752	0.473213	-0.710194	17
NM_002200	IRF5	interferon regulatory factor 5	0	-4.19694	-6.27721	-0.208898	-1.17921	17
NM_002460	IRF4	interferon regulatory factor 4	0	-4.33484	-4.7236	-0.179213	-0.978727	17
NM_000873	ICAM2	intercellular adhesion molecule 2	0	-7.06696	-0.666215	-0.783692	-1.70394	23
NM_015553	IPCEF1	interaction protein for cytohesin exchange factors 1	0	-4.91431	-4.66859	-0.545304	-1.24227	17
M35011	ITGB5	integrin, beta 5	0	6.24081	5.67301	2.70185	1.52704	64
NM_002213	ITGB5	integrin, beta 5	0	4.92353	4.44364	1.30401	0.988401	64
NM_002211	ITGB1	integrin, beta 1 (fibronectin receptor, beta polypeptide, antigen CD29 includes MDF2, MSK12)	0	3.02561	2.76987	-0.577003	-2.0339	63
NM_033667	ITGB1	integrin, beta 1 (fibronectin receptor, beta polypeptide, antigen CD29 includes MDF2, MSK12)	0	3.50403	2.76853	0.0226705	-1.38717	63
BC020057	ITGB1	integrin, beta 1 (fibronectin receptor, beta polypeptide, antigen CD29 includes MDF2, MSK12)	0	3.3231	2.93655	-0.726456	-2.12387	63
NM_005501	ITGA3	integrin, alpha 3 (antigen CD49C, alpha 3 subunit of VLA-3 receptor)	0	5.09022	3.68933	0.173658	0.888296	64
NM_002204	ITGA3	integrin, alpha 3 (antigen CD49C, alpha 3 subunit of VLA-3 receptor)	0	6.11796	4.62427	1.22537	0.449918	64
NM_000419	ITGA2B	integrin, alpha 2b (platelet glycoprotein IIb of IIb/IIIa complex, antigen CD41)	0	-3.40486	-3.53953	1.63194	1.11993	17
NM_002203	ITGA2	integrin, alpha 2 (CD49B, alpha 2 subunit of VLA-2 receptor)	0	3.00991	3.55172	0.294285	0.804845	64
NM_002178	IGFBP6	insulin-like growth factor binding protein 6	0	8.02889	4.91292	1.85371	1.23428	64
NM_000597	IGFBP2	insulin-like growth factor binding protein 2, 36kDa	0	3.61424	6.02605	2.10967	1.54313	72
BC065269	IGF2BP3	insulin-like growth factor 2 mRNA binding protein 3	0	2.69203	4.08403	0.930737	0.612254	64
NM_001007225	IGF2BP2	insulin-like growth factor 2 mRNA binding protein 2	0	3.1787	3.057	0.448347	-0.446988	64
M37484	IGF1	insulin-like growth factor 1 (somatomedin C)	0	-1.99868	-2.44176	-0.551342	1.5085	18
NM_014214	IMPA2	inositol(myo)-1(or 4)-monophosphatase 2	0	-2.27332	-2.90368	0.000127669	-1.62127	16
AY194294	LOC100128751	INM04	0	-2.83809	-2.67042	0.191072	1.39272	18
NM_002192	INHBA	inhibin, beta A	0	3.16412	3.39813	1.52356	1.52149	64
NM_006774	INMT	indolethylamine N-methyltransferase	0	-0.159476	-2.28619	-2.81332	0.790633	33
BC001497	IPO5	importin 5	0	2.34027	2.18377	-0.0227132	-1.04892	63
NM_001007237	IGSF3	immunoglobulin superfamily, member 3	0	-2.02356	-1.53688	0.564041	1.47267	18
BC067107	IGDCC3	immunoglobulin superfamily, DCC subclass, member 3	0	-1.61282	-2.01851	0.719118	2.01844	18
NM_005545	ISLR	immunoglobulin superfamily containing leucine-rich repeat	0	6.38932	1.68721	0.558641	2.00732	58
NM_020070	IGLL1	immunoglobulin lambda-like polypeptide 1	0	-4.83544	-4.24547	-1.10303	-0.742186	17
BC089418	IGLV3-25	immunoglobulin lambda variable 3-25	0	-8.7063	-7.47347	-1.00576	-1.43102	17
BC070352	IGLV3-21	immunoglobulin lambda variable 3-21	0	-5.74133	-5.54344	-1.17775	-1.24108	17
BC054893	IGLV2-14	immunoglobulin lambda variable 2-14	0	-4.28313	-3.65372	-1.20273	0.418311	17
BC018749	IGLV2-14	immunoglobulin lambda variable 2-14	0	-8.50762	-7.66163	-0.871799	-1.49588	17
BC030984	IGLV1-44	immunoglobulin lambda variable 1-44	0	-6.50418	-6.38917	-0.930602	-1.3955	17
BC070353	IGL@	immunoglobulin lambda locus	0	-3.83388	-4.07337	-1.45961	-1.35359	17
BC030983	IGL@	immunoglobulin lambda locus	0	-6.16758	-5.82753	-0.901983	-1.35332	17
BC072392	IGL@	immunoglobulin lambda locus	0	-5.43141	-4.74339	-0.908827	-0.845739	17
BC089414	IGL@	immunoglobulin lambda locus	0	-6.83085	-6.18151	-0.721109	-1.31391	17
BC073770	IGL@	immunoglobulin lambda locus	0	-6.83828	-6.60238	-0.739517	-1.41233	17
BC073762	IGL@	immunoglobulin lambda locus	0	-6.93415	-6.23556	-0.755969	-1.10375	17
BC071804	IGL@	immunoglobulin lambda locus	0	-7.89628	-7.96299	-1.00331	-1.5377	17
BC073786	IGL@	immunoglobulin lambda locus	0	-6.34117	-5.6738	-1.2163	-1.03386	17
BC073769	IGL@	immunoglobulin lambda locus	0	-7.08421	-8.14009	-1.14754	-1.63352	17
BC033102	IGL@	immunoglobulin lambda locus	0	-7.5996	-6.98334	-1.11559	-1.26451	17
BC093098	IGL@	immunoglobulin lambda locus	0	-7.31673	-7.52975	-1.32703	-1.39036	17
X57812	IGLJ3	immunoglobulin lambda joining 3	0	-6.50795	-6.12375	-0.72351	-1.18923	17
BC066343	IGKC	immunoglobulin kappa constant	0	-7.96709	-8.37378	-0.399415	-0.96581	17
BC073791	IGKC	immunoglobulin kappa constant	0	-8.50376	-9.02991	-0.584808	-1.03749	17
BC072669	IGKC	immunoglobulin kappa constant	0	-8.86028	-9.3846	-0.456218	-1.08201	17
BC062732	IGKC	immunoglobulin kappa constant	0	-8.85047	-8.49927	-0.862266	-1.06228	17
BC095489	IGKC	immunoglobulin kappa constant	0	-7.75059	-8.27077	-0.500366	-0.945673	17
BC073937	IGKC	immunoglobulin kappa constant	0	-8.94909	-8.58881	-0.842005	-1.07801	17
BC095490	IGKC	immunoglobulin kappa constant	0	-8.41599	-8.88574	-0.305875	-1.1322	17
BC073764	IGKC	immunoglobulin kappa constant	0	-8.94078	-8.77631	-0.661009	-0.918592	17
BC070336	IGKC	immunoglobulin kappa constant	0	-8.95767	-9.0394	-0.88236	-1.07952	17
BC065820	IGHV4-31	immunoglobulin heavy variable 4-31	0	-8.3493	-7.57496	-0.323833	-1.37939	17
BC053984	IGHV4-31	immunoglobulin heavy variable 4-31	0	-6.04935	-6.13311	-1.85567	-0.724292	17
BC073766	IGH@	immunoglobulin heavy locus	0	-7.9464	-8.40637	-0.097163	-0.571772	17
BC041037	IGHM	immunoglobulin heavy constant mu	0	-6.96224	-6.67387	0.0848292	-0.810774	17
BC090938	IGHG1	immunoglobulin heavy constant gamma 1 (G1m marker)	0	-5.88456	-5.62461	-2.2793	-1.816	17
BC066642	IGHG1	immunoglobulin heavy constant gamma 1 (G1m marker)	0	-7.3951	-6.49184	-0.539165	-1.36772	17
BC019337	IGHG1	immunoglobulin heavy constant gamma 1 (G1m marker)	0	-6.46168	-6.68407	-0.905561	-1.03959	17
BC073789	IGHG1	immunoglobulin heavy constant gamma 1 (G1m marker)	0	-6.99855	-7.1912	-0.527861	-1.11881	17
BC078671	IGHG1	immunoglobulin heavy constant gamma 1 (G1m marker)	0	-7.3496	-7.19602	-0.835485	-0.976974	17
BC006402	IGHG1	immunoglobulin heavy constant gamma 1 (G1m marker)	0	-6.79796	-7.77371	-0.889531	-1.38907	17
BC067091	IGHG1	immunoglobulin heavy constant gamma 1 (G1m marker)	0	-7.72636	-8.19361	-0.457915	-1.24287	17
BC051328	IGHG1	immunoglobulin heavy constant gamma 1 (G1m marker)	0	-6.06497	-6.51335	-0.277118	-0.30347	17
BC069020	IGHG1	immunoglobulin heavy constant gamma 1 (G1m marker)	0	-7.02724	-7.40773	-0.400566	-1.27507	17
BC090940	IGHG1	immunoglobulin heavy constant gamma 1 (G1m marker)	0	-7.28175	-6.79986	-0.442991	-0.500896	17
BC064496	IGHG1	immunoglobulin heavy constant gamma 1 (G1m marker)	0	-6.97592	-7.97007	-0.299803	-1.23327	17
BC026038	IGHG1	immunoglobulin heavy constant gamma 1 (G1m marker)	0	-7.06742	-6.48699	-0.674475	-0.788275	17
BC073782	IGHG1	immunoglobulin heavy constant gamma 1 (G1m marker)	0	-7.19899	-7.27054	-0.717236	-1.0001	17
BC025314	IGHG1	immunoglobulin heavy constant gamma 1 (G1m marker)	0	-8.58089	-8.03635	-0.276155	-1.07396	17
BC078670	IGHG1	immunoglobulin heavy constant gamma 1 (G1m marker)	0	-6.51208	-6.97731	-0.911168	-1.08125	17
BC072419	IGHG1	immunoglobulin heavy constant gamma 1 (G1m marker)	0	-7.49165	-7.0842	-0.678146	-0.605101	17
BC075840	IGHG1	immunoglobulin heavy constant gamma 1 (G1m marker)	0	-6.04248	-5.46509	-1.21468	-0.582123	17
BC014258	IGHG1	immunoglobulin heavy constant gamma 1 (G1m marker)	0	-6.99378	-7.27324	-0.867745	-1.05481	17
BC069016	IGHG1	immunoglobulin heavy constant gamma 1 (G1m marker)	0	-8.28146	-8.00571	-0.554914	-0.917895	17
BC075846	IGHG1	immunoglobulin heavy constant gamma 1 (G1m marker)	0	-7.22273	-8.08409	-0.271576	-1.05338	17
BC080557	IGHG1	immunoglobulin heavy constant gamma 1 (G1m marker)	0	-7.90292	-7.54598	-0.745304	-0.832443	17
BC037361	IGHG1	immunoglobulin heavy constant gamma 1 (G1m marker)	0	-8.73571	-8.10136	-0.617197	-0.926676	17
BC063384	IGHD	immunoglobulin heavy constant delta	0	-3.71733	-4.13272	0.424489	0.511913	17
BC021276	IGHD	immunoglobulin heavy constant delta	0	-3.8505	-3.99934	0.152937	1.15456	17
BC032249	IGHA1	immunoglobulin heavy constant alpha 1	0	-9.46862	-8.97951	-0.979385	-1.56228	17
BC005951	IGHA1	immunoglobulin heavy constant alpha 1	0	-8.17394	-9.25322	-0.714869	-1.5768	17
AK128476	IGHA1	immunoglobulin heavy constant alpha 1	0	-8.75511	-9.13761	-1.01038	-1.26544	17
NM_016097	IER3IP1	immediate early response 3 interacting protein 1	0	1.62506	1.69628	-0.0266351	-1.92459	63
BC109077	ITK	IL2-inducible T-cell kinase	0	-3.48211	-3.68777	-0.255382	0.748905	17
AY377981	IKZF3	IKAROS family zinc finger 3 (Aiolos)	0	-3.15346	-2.35516	0.204715	0.102686	17
AY377979	IKZF3	IKAROS family zinc finger 3 (Aiolos)	0	-3.52631	-3.2496	-0.205204	0.687373	17
AK125981	LOC645435	hypothetical protein LOC645435	0	-1.17695	-1.67073	0.253361	2.15898	18
XM_932012	LOC643401	hypothetical protein LOC643401	0	-1.87404	-2.65906	-3.5099	0.256922	15
XM_933054	LOC286297	hypothetical protein LOC286297	0	2.83236	3.33789	0.439352	1.49102	64
XM_372109	LOC286297	hypothetical protein LOC286297	0	2.48871	3.11496	0.00266426	1.15832	64
AK094426	LOC284581	hypothetical protein LOC284581	0	-3.26613	-3.59311	-1.69755	1.47081	18
AK127208	LOC100132292	hypothetical protein LOC100132292	0	-2.01169	-2.58151	-0.910632	2.00071	18
AK125954	LOC100132197	hypothetical protein LOC100132197	0	-1.80862	-1.96825	-0.771332	2.66512	18
AK128153	LOC100130547	hypothetical protein LOC100130547	0	-0.873058	-1.25302	0.555874	3.23578	18
AK124043	LOC100128697	hypothetical protein LOC100128697	0	-1.56055	-1.42218	1.07996	2.02624	18
AK129545	LOC100128563	hypothetical protein LOC100128563	0	-1.35066	-0.829578	0.992309	1.83297	27
AK130475	LOC100128155	hypothetical protein LOC100128155	0	-1.53889	-1.83015	0.890707	2.56228	18
AK096643	FLJ22184	hypothetical protein FLJ22184	0	-3.22788	-3.06794	-0.177587	1.80886	18
BC020879	MGC24103	hypothetical MGC24103	0	1.62665	1.64848	-1.12953	-0.246742	64
AK129559	LOC729275	hypothetical LOC729275	0	-1.49883	-1.26542	1.01056	1.92883	18
XM_926729	LOC643395	hypothetical LOC643395	0	-1.81948	-2.09966	-0.209137	1.78283	18
BX248778	FLJ39632	hypothetical LOC642477	0	-0.11913	-1.33538	-0.0529826	2.52859	36
XM_926229	LOC642452	hypothetical LOC642452	0	-3.47603	-2.67822	1.60304	3.50884	18
XM_930678	LOC642441	hypothetical LOC642441	0	-2.57747	-2.68343	-0.381479	1.17945	18
XM_926167	LOC642422	hypothetical LOC642422	0	-3.89957	-3.88458	-0.689665	1.69878	18
AK129565	LOC642384	hypothetical LOC642384	0	-3.1566	-2.15416	-1.02954	0.749157	18
AK130224	LOC642278	hypothetical LOC642278	0	-3.18468	-3.54803	-1.31774	1.20719	18
NM_001013701	LOC440157	hypothetical LOC440157	0	1.3585	-0.809826	0.856022	3.21901	62
XM_374162	LOC389370	hypothetical LOC389370	0	-2.96013	-2.82959	-1.32251	0.719979	18
AK124550	LOC388692	hypothetical LOC388692	0	-1.03251	-2.49612	1.5611	2.55008	18
XM_373814	LOC388572	hypothetical LOC388572	0	-1.25806	-2.17015	0.358479	1.26874	18
AK090418	LOC349196	hypothetical LOC349196	0	-1.76693	-2.24125	-1.38229	1.13218	15
BC111558	LOC284837	hypothetical LOC284837	0	-2.86232	-2.18335	1.42373	2.92466	18
AK096426	LOC100291105	hypothetical LOC100291105	0	-1.05271	-1.09124	1.98292	1.7207	43
AK127569	LOC100190939	hypothetical LOC100190939	0	3.41101	3.53165	0.743983	-0.915237	63
AK093561	LOC100131792	hypothetical LOC100131792	0	-1.09281	-0.855826	0.787109	2.64861	18
AK130172	LOC100131742	hypothetical LOC100131742	0	-0.384458	-1.38446	1.76233	2.70376	44
AK092544	LOC100131581	hypothetical LOC100131581	0	-3.23939	-2.73764	-2.08516	0.600277	15
AK123118	LOC100130238	hypothetical LOC100130238	0	-2.56045	-2.14077	-0.15066	1.71497	18
AK130385	LOC100130157	hypothetical LOC100130157	0	-1.94205	-1.91279	-0.314018	1.02005	18
AK128707	LOC100129940	hypothetical LOC100129940	0	2.94816	3.38473	0.543298	1.2044	64
AK126915	LOC100129826	hypothetical LOC100129826	0	-1.85981	-1.70345	-0.0823612	2.56269	18
AK130238	LOC100129697	hypothetical LOC100129697	0	-4.18881	-3.50647	1.05423	2.06593	17
AK096229	LOC100128364	hypothetical LOC100128364	0	-1.20371	-2.68909	-0.809002	1.60602	36
AK125708	LOC100128059	hypothetical LOC100128059	0	-2.76129	-2.67722	0.496396	1.65885	18
AK125579	LOC100128019	hypothetical LOC100128019	0	-2.51526	-1.81121	0.209526	0.792268	17
BC066594	LOC100126583	hypothetical LOC100126583	0	-8.59468	-8.45145	-0.877443	-1.51482	17
AK095259	LOC439938	hypothetical gene supported by NM_178534	0	-0.977823	-0.963226	0.910363	2.17571	18
AF289565	FLJ13197	hypothetical FLJ13197	0	-3.6537	-3.41973	-1.67198	1.32795	18
AL136837	DKFZp434F142	hypothetical DKFZp434F142	0	-3.45836	-3.45733	-1.5487	0.84647	18
NM_016371	HSD17B7	hydroxysteroid (17-beta) dehydrogenase 7	0	1.32731	1.23962	-0.322839	-1.26216	63
NM_000414	HSD17B4	hydroxysteroid (17-beta) dehydrogenase 4	0	1.8021	1.32604	-0.268774	-1.97558	63
NM_016246	HSD17B14	hydroxysteroid (17-beta) dehydrogenase 14	0	5.99952	5.57698	1.31334	1.57063	64
BC009731	HVCN1	hydrogen voltage-gated channel 1	0	-2.54907	-3.71108	0.0871932	-1.8106	16
BC032672	HVCN1	hydrogen voltage-gated channel 1	0	-3.07713	-3.7534	0.127338	-1.61873	17
BC007277	HVCN1	hydrogen voltage-gated channel 1	0	-2.87116	-3.59274	0.20819	-1.53628	17
NM_032369	HVCN1	hydrogen voltage-gated channel 1	0	-2.49461	-3.76118	0.145064	-1.48461	17
AY359054	HVCN1	hydrogen voltage-gated channel 1	0	-2.70787	-3.43143	0.0237836	-1.20739	17
NM_003773	HYAL2	hyaluronoglucosaminidase 2	0	4.16361	5.29945	1.2804	0.182107	64
NM_199331	HOMER2	homer homolog 2 (Drosophila)	0	-1.36979	-1.84215	0.575883	1.64008	18
AK125569	HOXC12	homeobox C12	0	-1.98188	-2.44912	-0.215427	1.5189	18
NM_002147	HOXB5	homeobox B5	0	3.15979	2.47998	0.390948	1.4643	64
NM_002144	HOXB1	homeobox B1	0	0.281106	0.0640249	2.94816	2.79483	43
BC096191	HOXB1	homeobox B1	0	-1.31427	-1.68474	1.90045	2.54415	43
NM_002141	HOXA4	homeobox A4	0	2.31786	2.98066	0.0899342	0.883798	64
BC017714	HNF1B	HNF1 homeobox B	0	-3.57454	-2.24042	-0.527501	1.33104	18
NM_006674	HCP5	HLA complex P5	0	-3.83768	-4.34152	0.709503	-0.034388	17
CR626077	HCP5	HLA complex P5	0	-4.43248	-4.84203	0.456852	-0.17079	17
AY358246	HCG8	HLA complex group 8	0	-2.83883	-2.5947	-0.279334	1.22829	18
BC096128	HIST1H3H	histone cluster 1, H3h	0	-1.73389	-2.05327	0.83982	0.671934	17
NM_005325	HIST1H1A	histone cluster 1, H1a	0	-2.22973	-2.2613	-0.750567	1.13632	18
NM_002109	HARS	histidyl-tRNA synthetase	0	2.52875	2.57965	0.608498	-1.3751	63
NM_007232	HRH3	histamine receptor H3	0	-3.22106	-2.21061	0.272294	2.34233	18
NM_022304	HRH2	histamine receptor H2	0	-3.30123	-3.46356	1.93901	0.810721	17
NM_002115	HK3	hexokinase 3 (white cell)	0	-3.52501	-2.91903	1.78027	0.50696	17
NM_006665	HPSE	heparanase	0	-4.41891	-2.05927	0.111279	-1.93707	25
NM_005529	HSPG2	heparan sulfate proteoglycan 2	0	6.23635	7.60098	1.60646	1.90168	64
X62515	HSPG2	heparan sulfate proteoglycan 2	0	6.61601	7.57263	1.35302	1.77975	64
NM_005332	HBZ	hemoglobin, zeta	0	-2.24455	-1.55134	0.287075	1.3638	18
NM_000519	HBD	hemoglobin, delta	0	-6.14791	-5.35436	1.90573	-0.226741	17
BC069307	HBD	hemoglobin, delta	0	-5.60673	-6.58405	1.81834	0.00109417	17
NM_000518	HBB	hemoglobin, beta	0	-7.09532	-7.60585	1.78578	0.110183	17
BC007075	HBB	hemoglobin, beta	0	-6.32181	-7.49587	2.10277	0.481994	17
NM_000517	HBA2	hemoglobin, alpha 2	0	-5.92491	-6.0701	2.19252	0.402453	17
NM_000558	HBA1	hemoglobin, alpha 1	0	-6.8707	-6.89273	1.85333	0.141856	17
AK074396	HMCN2	hemicentin 2	0	-2.1055	-2.05969	0.507909	1.59878	18
NM_001007469	HCST	hematopoietic cell signal transducer	0	-5.95384	-5.12544	0.23348	-0.734103	17
NM_015382	HECTD1	HECT domain containing 1	0	2.27338	2.10015	0.0137482	-1.09455	63
NM_002155	HSPA6	heat shock 70kDa protein 6 (HSP70B')	0	-2.84297	-3.6594	-0.163566	-0.337546	17
BC110861	HSPA4	heat shock 70kDa protein 4	0	2.304	2.46556	0.429637	-1.61782	63
X67643	HSPA4	heat shock 70kDa protein 4	0	2.14684	2.49084	0.568909	-1.39279	63
NM_052970	HSPA12B	heat shock 70kD protein 12B	0	0.315502	2.92456	1.64257	2.92983	74
NM_014424	HSPB7	heat shock 27kDa protein family, member 7 (cardiovascular)	0	3.61384	1.04096	0.698262	2.48271	59
NM_001540	HSPB1	heat shock 27kDa protein 1	0	2.97569	2.76349	0.459397	-0.27777	64
AB003333	HSPH1	heat shock 105kDa/110kDa protein 1	0	1.02857	1.56027	-0.987811	-1.79748	63
XM_291007	HEATR7B1	HEAT repeat containing 7B1	0	-1.73529	-2.70217	0.0418381	2.16116	18
NM_017802	HEATR2	HEAT repeat containing 2	0	2.12281	2.29707	0.21383	-0.612977	64
BC101406	HAND2	heart and neural crest derivatives expressed 2	0	-2.69996	-2.17598	-1.23229	1.51151	18
AY225521	LOC100131726	HCC-related HCC-C11_v3	0	-2.5926	-2.42583	1.16516	2.42344	18
BC040849	HBS1L	HBS1-like (S. cerevisiae)	0	2.28682	2.02697	0.574528	-1.17814	63
BC001465	HBS1L	HBS1-like (S. cerevisiae)	0	2.70447	2.32798	0.556837	-1.28254	63
NM_020995	HPR	haptoglobin-related protein	0	-1.86876	-1.83701	1.93108	0.803012	17
NM_005143	HP	haptoglobin	0	-1.2669	-1.97288	2.052	0.54323	17
BC067128	HR	hairless homolog (mouse)	0	2.23834	-0.381263	-0.232887	1.80943	59
NM_005318	H1F0	H1 histone family, member 0	0	3.62188	3.19641	1.78181	0.655843	64
NM_016541	GNG13	guanine nucleotide binding protein (G protein), gamma 13	0	-2.57439	-2.64705	0.556569	3.35188	18
NM_018841	GNG12	guanine nucleotide binding protein (G protein), gamma 12	0	3.27514	3.46088	-0.336714	0.754406	64
NM_002068	GNA15	guanine nucleotide binding protein (G protein), alpha 15 (Gq class)	0	-4.27717	-3.56497	1.28245	-0.306519	17
NM_002067	GNA11	guanine nucleotide binding protein (G protein), alpha 11 (Gq class)	0	3.64614	3.923	1.91448	1.8612	73
NM_175571	GIMAP8	GTPase, IMAP family member 8	0	-4.35202	-1.25886	-0.983307	-2.48936	22
NM_018326	GIMAP4	GTPase, IMAP family member 4	0	-5.94286	-2.08577	-0.877669	-2.62437	23
NM_015660	GIMAP2	GTPase, IMAP family member 2	0	-4.95767	-2.53164	-0.417145	-2.18916	16
NM_001024024	GCH1	GTP cyclohydrolase 1	0	-4.1611	-3.76534	-0.498082	-2.10055	17
NM_000161	GCH1	GTP cyclohydrolase 1	0	-4.98916	-3.83121	-0.382346	-1.83913	17
NM_001024070	GCH1	GTP cyclohydrolase 1	0	-4.78856	-3.88253	-0.280149	-1.71694	17
NM_001009824	GHRHR	growth hormone releasing hormone receptor	0	-2.36593	-2.2778	0.924607	1.62528	18
NM_001001549	GRB10	growth factor receptor-bound protein 10	0	2.87326	4.15195	1.20458	1.05215	64
BC024285	GRB10	growth factor receptor-bound protein 10	0	2.93404	3.9816	1.39019	0.586501	72
BC035626	GFI1B	growth factor independent 1B transcription repressor	0	-4.25903	-3.5307	1.58808	1.7852	17
NM_004188	GFI1B	growth factor independent 1B transcription repressor	0	-3.67436	-3.49646	1.75222	1.82477	17
BC043371	GFI1B	growth factor independent 1B transcription repressor	0	-3.92131	-4.18767	0.722912	1.37964	17
BC032495	GDF5	growth differentiation factor 5	0	3.22462	0.0752813	-1.34636	0.927326	56
BC008962	GDF15	growth differentiation factor 15	0	5.31539	6.32994	1.85856	1.41838	64
NM_004864	GDF15	growth differentiation factor 15	0	5.63817	6.62388	2.02284	1.23168	64
NM_000820	GAS6	growth arrest-specific 6	0	7.25972	4.59976	2.08894	0.892968	64
AY207007	GCOM1	GRINL1A complex locus	0	-1.61763	1.73983	0.0424353	1.76258	47
NM_004810	GRAP2	GRB2-related adaptor protein 2	0	-4.48031	-4.20823	0.933234	0.254082	17
BC063534	GAPT	GRB2-binding adaptor protein, transmembrane	0	-4.41474	-4.09323	-0.717351	-1.91041	17
BC025701	GZMM	granzyme M (lymphocyte met-ase 1)	0	-2.13275	-2.42958	0.522242	1.02719	17
NM_002104	GZMK	granzyme K (granzyme 3; tryptase II)	0	-5.00254	-4.76043	-1.25264	-2.16303	17
AY372494	GZMB	granzyme B (granzyme 2, cytotoxic T-lymphocyte-associated serine esterase 1)	0	-6.01557	-5.28873	-0.695509	-0.922766	17
BC015739	GZMA	granzyme A (granzyme 1, cytotoxic T-lymphocyte-associated serine esterase 3)	0	-5.67124	-5.49334	-0.798059	-1.38428	17
NM_006144	GZMA	granzyme A (granzyme 1, cytotoxic T-lymphocyte-associated serine esterase 3)	0	-6.59566	-5.8879	-0.820956	-1.19196	17
NM_012483	GNLY	granulysin	0	-4.10557	-3.92106	-0.790395	-0.0604839	17
AK074386	GRHL3	grainyhead-like 3 (Drosophila)	0	-2.53473	-2.699	-0.879838	1.25994	18
NM_198281	GPRIN3	GPRIN family member 3	0	-3.05278	-2.72994	0.234369	0.0872531	17
AK097517	GOLGA6L1	golgin A6 family-like 1	0	-4.1939	-3.5524	-0.851724	1.68917	18
NM_002081	GPC1	glypican 1	0	7.47424	4.81096	0.855126	1.88901	64
NM_002047	GARS	glycyl-tRNA synthetase	0	2.20689	1.98839	0.238463	-1.5519	63
CR597410	GYLTL1B	glycosyltransferase-like 1B	0	-1.5226	-1.79116	0.524457	0.581925	17
AK092526	GYLTL1B	glycosyltransferase-like 1B	0	-3.95635	-2.63776	0.463504	1.43746	17
NM_152312	GYLTL1B	glycosyltransferase-like 1B	0	-2.1106	-2.12971	0.28051	0.912415	17
BC107164	GPA33	glycoprotein A33 (transmembrane)	0	-4.01877	-3.54139	-1.01554	1.08524	18
BC069705	GPA33	glycoprotein A33 (transmembrane)	0	-3.06627	-3.71043	-0.479094	1.31206	18
NM_000851	GSTM5	glutathione S-transferase mu 5	0	3.58318	0.0557348	-0.185975	2.11094	59
NM_001512	GSTA4	glutathione S-transferase alpha 4	0	3.48956	2.75692	-0.414591	0.880303	64
NM_000847	GSTA3	glutathione S-transferase alpha 3	0	-2.90918	-2.42621	-0.516207	2.52219	18
NM_145740	GSTA1	glutathione S-transferase alpha 1	0	-2.22408	-1.93888	0.00168638	2.71734	18
NM_007327	GRIN1	glutamate receptor, ionotropic, N-methyl D-aspartate 1	0	-0.831449	-0.698484	1.78565	4.13401	44
AJ249209	GRIK5	glutamate receptor, ionotropic, kainate 5	0	-1.04864	-1.46568	0.722252	1.98274	18
NM_175768	GRIK2	glutamate receptor, ionotropic, kainate 2	0	-2.30661	-2.14518	-0.796663	0.452799	18
NM_000158	GBE1	glucan (1,4-alpha-), branching enzyme 1	0	3.40836	3.56029	0.382743	-1.7598	63
NM_005716	GIPC1	GIPC PDZ domain containing family, member 1	0	4.18438	3.50153	1.29201	0.391617	64
NM_002095	GTF2E2	general transcription factor IIE, polypeptide 2, beta 34kDa	0	1.25904	1.49243	-0.133486	-1.89616	63
NM_002052	GATA4	GATA binding protein 4	0	-3.07429	-2.67696	0.505119	2.38336	18
BC009797	GATA1	GATA binding protein 1 (globin transcription factor 1)	0	-0.724861	-1.00228	3.08679	1.3517	43
NM_005248	FGR	Gardner-Rasheed feline sarcoma viral (v-fgr) oncogene homolog	0	-6.42397	-5.83418	0.486619	-0.739357	17
NM_181538	GJC3	gap junction protein, gamma 3, 30.2kDa	0	-2.03207	-1.78281	0.0553929	2.39992	18
NM_005497	GJC1	gap junction protein, gamma 1, 45kDa	0	3.41486	2.32097	-0.420176	0.471621	64
BC072389	GJA4	gap junction protein, alpha 4, 37kDa	0	-0.00674683	2.9599	1.12357	2.3748	47
BC040904	GGTLC1	gamma-glutamyltransferase light chain 1	0	-2.97624	-2.37458	-0.0203015	1.79268	18
NM_002043	GABRR2	gamma-aminobutyric acid (GABA) receptor, rho 2	0	-2.59786	-2.62952	-0.493978	1.6311	18
NM_003979	GPRC5A	G protein-coupled receptor, family C, group 5, member A	0	3.84325	3.83798	0.996714	1.65387	64
NM_170776	GPR97	G protein-coupled receptor 97	0	-2.31856	-1.8933	2.72328	1.24193	26
NM_018485	GPR77	G protein-coupled receptor 77	0	-2.16164	-2.55642	-0.357415	1.24001	18
NM_004224	GPR50	G protein-coupled receptor 50	0	-1.69609	-1.83052	0.458351	1.85905	18
NM_004951	GPR183	G protein-coupled receptor 183	0	-4.44624	-4.01638	-0.751577	-1.9997	17
BC066927	GPR18	G protein-coupled receptor 18	0	-2.98807	-2.62915	0.0765596	-0.756653	17
BC008569	GPR18	G protein-coupled receptor 18	0	-3.1099	-2.74688	0.0991137	-0.583001	17
NM_007223	GPR176	G protein-coupled receptor 176	0	5.50063	3.45055	-0.0555275	1.99297	64
NM_005291	GPR17	G protein-coupled receptor 17	0	-2.54556	-2.12425	0.321928	3.123	18
NM_153832	GPR161	G protein-coupled receptor 161	0	3.86852	4.14414	0.714713	1.84745	64
NM_206997	GPR152	G protein-coupled receptor 152	0	-2.55862	-2.47166	-0.674233	0.883902	18
NM_001002911	GPR139	G protein-coupled receptor 139	0	-2.94398	-2.60591	-0.896311	1.63458	18
NM_015234	GPR116	G protein-coupled receptor 116	0	-1.67435	0.958266	-1.97572	0.794566	21
NM_153837	GPR114	G protein-coupled receptor 114	0	-4.03333	-4.14546	-0.159257	0.441532	17
NM_006018	GPR109B	G protein-coupled receptor 109B	0	-3.66854	-3.70563	0.707784	0.151727	17
NM_177551	GPR109A	G protein-coupled receptor 109A	0	-3.63757	-4.37309	0.46374	-0.259843	17
NM_170699	GPBAR1	G protein-coupled bile acid receptor 1	0	-4.20277	-3.78599	0.817192	-0.650769	17
BC049210	GFM1	G elongation factor, mitochondrial 1	0	1.25304	1.74161	-0.464391	-1.66225	63
NM_012196	GAGE8	G antigen 8	0	-2.70507	-3.03637	-1.02961	1.66309	18
NM_001475	GAGE5	G antigen 5	0	-3.11825	-3.33406	-1.22275	1.94215	18
NM_001474	GAGE4	G antigen 4	0	-3.76359	-3.51667	-1.08552	1.58862	18
BC018052	GAGE2E	G antigen 2E	0	-3.31123	-2.7533	-0.805245	1.79141	18
BC053655	FGD2	FYVE, RhoGEF and PH domain containing 2	0	-1.37132	-2.03603	1.56378	0.274532	17
NM_173558	FGD2	FYVE, RhoGEF and PH domain containing 2	0	-5.41316	-5.03275	-0.172989	-1.18365	17
NM_178155	FUT8	fucosyltransferase 8 (alpha (1,6) fucosyltransferase)	0	2.16491	2.39317	-0.669923	-1.33192	64
BC061700	FUT6	fucosyltransferase 6 (alpha (1,3) fucosyltransferase)	0	-2.75136	-2.78102	-0.918276	1.01795	18
NM_000507	FBP1	fructose-1,6-bisphosphatase 1	0	-4.54692	-4.47832	0.113518	-1.35873	17
AB054881	FZD4	frizzled homolog 4 (Drosophila)	0	3.43598	4.09896	-0.0686236	0.446971	64
AB158503	FHL2	four and a half LIM domains 2	0	3.69064	3.79428	0.24406	1.99286	65
NM_001039492	FHL2	four and a half LIM domains 2	0	6.06213	6.09425	1.04195	1.63323	64
NM_005438	FOSL1	FOS-like antigen 1	0	2.61601	3.44735	0.609757	0.792065	64
NM_002029	FPR1	formyl peptide receptor 1	0	-8.80276	-7.80521	0.0688748	-2.30617	17
BC005315	FPR1	formyl peptide receptor 1	0	-7.47178	-7.714	0.18805	-2.01489	17
NM_021953	FOXM1	forkhead box M1	0	3.20819	3.8858	1.70893	0.841216	72
NM_003923	FOXH1	forkhead box H1	0	-2.04584	-1.51301	0.888481	3.37784	18
NM_012186	FOXE3	forkhead box E3	0	-2.02157	-1.72041	0.453579	1.82794	18
BC103887	FOXD4L6	forkhead box D4-like 6	0	-1.45624	-1.60788	0.39743	2.66197	18
NM_012184	FOXD4L1	forkhead box D4-like 1	0	-2.67984	-2.85138	-0.862877	1.57881	18
NM_012183	FOXD3	forkhead box D3	0	-1.78002	-1.8681	-0.0857494	1.20705	18
NM_021784	FOXA2	forkhead box A2	0	-1.60855	-1.64467	0.313063	2.44271	18
BC011780	FOXA2	forkhead box A2	0	-1.66953	-1.30595	1.04431	2.87609	18
NM_000803	FOLR2	folate receptor 2 (fetal)	0	-3.10973	-2.81891	0.215399	-0.229808	17
NM_002020	FLT4	fms-related tyrosine kinase 4	0	-3.32332	-2.85877	-0.798782	1.1918	18
AK128225	FLJ46358	FLJ46358 protein	0	-3.60843	-3.5262	-2.21313	0.55736	15
NM_001002294	FMO3	flavin containing monooxygenase 3	0	1.99303	-1.03671	-1.88002	0.893839	56
NM_007270	FKBP9	FK506 binding protein 9, 63 kDa	0	4.29422	3.20986	0.112088	0.389774	64
AK092708	FKBP10	FK506 binding protein 10, 65 kDa	0	4.79269	4.73729	0.540568	1.75002	64
AK025874	FKBP10	FK506 binding protein 10, 65 kDa	0	4.77005	4.53411	0.146424	1.2015	64
NM_021939	FKBP10	FK506 binding protein 10, 65 kDa	0	4.49804	4.34369	0.12222	1.04293	64
AF089841	FLNC	filamin C, gamma	0	5.82477	5.16822	0.761327	1.63273	64
NM_001458	FLNC	filamin C, gamma	0	5.35708	4.71217	0.106829	1.36257	64
NM_001024215	FBLIM1	filamin binding LIM protein 1	0	3.81784	4.8298	0.331084	1.20487	64
CR749452	FCN1	ficolin (collagen/fibrinogen domain containing) 1	0	-2.61409	-2.78141	0.0922316	-1.10301	17
NM_006486	FBLN1	fibulin 1	0	7.53103	1.70702	1.23409	2.202	58
NM_022823	FNDC4	fibronectin type III domain containing 4	0	4.54583	4.71317	1	1.9847	64
BC039297	FNDC3B	fibronectin type III domain containing 3B	0	1.48138	1.64472	-0.236754	-2.27138	63
NM_054034	FN1	fibronectin 1	0	8.78222	5.94201	2.55062	0.550621	64
BC091494	FGFR1	fibroblast growth factor receptor 1	0	4.78143	3.50567	0.102798	0.869841	64
M63888	FGFR1	fibroblast growth factor receptor 1	0	5.73779	4.50821	0.340388	0.886994	64
NM_006682	FGL2	fibrinogen-like 2	0	-2.21366	-5.48545	-0.512811	-2.31333	8
AK027716	FIBCD1	fibrinogen C domain containing 1	0	4.67199	0.790982	1.20096	3.16081	59
NM_032843	FIBCD1	fibrinogen C domain containing 1	0	4.54171	0.644989	0.638653	2.86127	59
NM_024417	FDXR	ferredoxin reductase	0	3.05585	2.42148	-0.198101	0.593359	64
BC067080	FCRLB	Fc receptor-like B	0	-0.729302	-0.633806	1.24012	2.41005	44
AK131201	FCRL6	Fc receptor-like 6	0	-3.95037	-3.71918	-0.224488	-0.556965	17
AY212514	FCRL6	Fc receptor-like 6	0	-3.92289	-4.53587	-0.28906	-0.0893218	17
M31933	FCGR2B	Fc fragment of IgG, low affinity IIb, receptor (CD32)	0	-4.69984	-3.97141	0.609887	-0.670867	17
NM_001002273	FCGR2B	Fc fragment of IgG, low affinity IIb, receptor (CD32)	0	-6.70349	-6.29557	-0.0337449	-1.57024	17
BC020823	FCGR2A	Fc fragment of IgG, low affinity IIa, receptor (CD32)	0	-4.76322	-6.09068	0.0862661	-1.39344	17
M31932	FCGR2A	Fc fragment of IgG, low affinity IIa, receptor (CD32)	0	-5.06421	-6.26101	0.260028	-1.30499	17
J03619	FCGR2A	Fc fragment of IgG, low affinity IIa, receptor (CD32)	0	-5.23028	-6.02818	0.519128	-1.34087	17
BC019931	FCGR2A	Fc fragment of IgG, low affinity IIa, receptor (CD32)	0	-4.62874	-5.89118	0.247515	-1.21609	17
NM_021642	FCGR2A	Fc fragment of IgG, low affinity IIa, receptor (CD32)	0	-5.73986	-6.29344	-0.0460974	-1.48382	17
NM_001004340	FCGR1B	Fc fragment of IgG, high affinity Ib, receptor (CD64)	0	-3.97651	-4.47117	0.70235	-1.51311	17
NM_002002	FCER2	Fc fragment of IgE, low affinity II, receptor for (CD23)	0	-4.88176	-4.10013	0.859498	0.171284	17
BC033872	FCER1G	Fc fragment of IgE, high affinity I, receptor for; gamma polypeptide	0	-7.80163	-7.13789	-0.0377824	-1.53391	17
NM_004106	FCER1G	Fc fragment of IgE, high affinity I, receptor for; gamma polypeptide	0	-6.43038	-6.7806	0.215515	-1.23455	17
BC039024	FBXO22	F-box protein 22	0	2.3373	2.66558	-0.410946	-0.293675	64
AK021860	FBXO17	F-box protein 17	0	4.25919	4.15709	0.280667	1.4737	64
NM_024907	FBXO17	F-box protein 17	0	4.18307	4.03654	1.18721	1.4354	64
NM_012304	FBXL7	F-box and leucine-rich repeat protein 7	0	3.0193	3.18912	-1.10006	1.28302	65
NM_006732	FOSB	FBJ murine osteosarcoma viral oncogene homolog B	0	-6.15032	-5.8912	-1.20522	-2.14904	17
NM_005252	FOS	FBJ murine osteosarcoma viral oncogene homolog	0	-6.92549	-7.10788	-1.12472	-3.18212	17
BC004490	FOS	FBJ murine osteosarcoma viral oncogene homolog	0	-7.17704	-6.69331	-0.83888	-2.05157	17
NM_004104	FASN	fatty acid synthase	0	5.95122	5.08309	1.77085	1.24172	64
NM_021727	FADS3	fatty acid desaturase 3	0	4.46815	4.27161	1.35461	1.29377	64
AK027513	FADS2	fatty acid desaturase 2	0	7.27677	5.56596	1.20477	1.03468	64
BC009011	FADS2	fatty acid desaturase 2	0	7.90755	6.3708	1.94064	1.27674	64
NM_004265	FADS2	fatty acid desaturase 2	0	7.27124	5.91006	2.29856	1.5697	64
BC007846	FADS1	fatty acid desaturase 1	0	5.24922	4.52621	1.68872	-0.541112	64
NM_013402	FADS1	fatty acid desaturase 1	0	4.41246	3.5886	1.01887	-0.136353	64
AK074754	FADS1	fatty acid desaturase 1	0	4.55745	3.94538	1.09269	-0.774557	64
NM_001445	FABP6	fatty acid binding protein 6, ileal	0	-3.42913	-4.39945	-0.863734	1.18146	18
NM_024306	FA2H	fatty acid 2-hydroxylase	0	-2.08798	-1.40991	0.989162	1.82212	18
BC042179	FITM1	fat storage-inducing transmembrane protein 1	0	-3.39376	-3.28671	-1.50591	1.47385	18
NM_003088	FSCN1	fascin homolog 1, actin-bundling protein (Strongylocentrotus purpuratus)	0	6.64613	6.24503	2.73783	2.20226	64
BC007948	FSCN1	fascin homolog 1, actin-bundling protein (Strongylocentrotus purpuratus)	0	5.68161	5.36651	1.67594	1.37615	64
NM_003824	FADD	Fas (TNFRSF6)-associated via death domain	0	3.17002	4.23689	1.64987	0.699287	72
BC000334	FADD	Fas (TNFRSF6)-associated via death domain	0	3.40615	3.83882	1.49802	0.382867	64
NM_004462	FDFT1	farnesyl-diphosphate farnesyltransferase 1	0	2.54634	2.65585	0.708323	-1.6622	63
NM_030919	FAM83D	family with sequence similarity 83, member D	0	3.22669	3.97851	1.72197	0.306313	72
NM_015667	FAM75A7	family with sequence similarity 75, member A7	0	-2.29444	-2.87186	-0.24695	2.60065	18
NM_001013736	FAM47C	family with sequence similarity 47, member C	0	-2.69048	-2.41003	-0.434744	2.06021	18
NM_017633	FAM46A	family with sequence similarity 46, member A	0	-0.935897	-2.68703	0.395103	-1.59177	34
NM_203392	FAM27L	family with sequence similarity 27-like	0	-3.58147	-2.40317	-1.85079	2.34139	18
BC073976	FAM27C	family with sequence similarity 27, member C	0	-2.52236	0.31333	-0.217815	2.31474	24
NM_001010919	FAM26F	family with sequence similarity 26, member F	0	-5.1265	-5.04147	-0.76972	-2.61986	17
BC042812	FAM182B	family with sequence similarity 182, member B	0	-3.04491	-1.93779	-0.18477	3.0141	18
BC109302	FAM171A1	family with sequence similarity 171, member A1	0	3.47805	4.72796	0.646425	1.30991	64
NM_173509	FAM163A	family with sequence similarity 163, member A	0	-1.33413	-1.32943	0.806687	2.238	18
AY341951	FAM138D	family with sequence similarity 138, member D	0	-1.24558	-3.57693	-0.215062	2.04091	36
AF346307	FAM138B	family with sequence similarity 138, member B	0	-1.05394	-2.86223	-0.150021	2.13229	36
BC071991	FAM127B	family with sequence similarity 127, member B	0	5.35088	4.14792	0.529275	-0.856738	64
AK098343	FAM123A	family with sequence similarity 123A	0	-3.56076	-2.50234	-1.0201	0.719258	18
NM_152704	FAM123A	family with sequence similarity 123A	0	-2.80607	-2.38057	-0.400812	0.861231	18
NM_030802	FAM117A	family with sequence similarity 117, member A	0	-1.79321	-2.13311	0.80224	-0.279532	17
NM_031424	FAM110A	family with sequence similarity 110, member A	0	-2.11524	-2.15978	0.579002	-0.459944	17
NM_019018	FAM105A	family with sequence similarity 105, member A	0	-2.94689	-3.53453	0.0381593	-1.40582	17
BC011524	FAM105A	family with sequence similarity 105, member A	0	-4.07553	-4.96765	-0.254903	-1.24604	17
BC000919	FAM104B	family with sequence similarity 104, member B	0	-3.23273	-3.40342	-1.86705	1.23193	18
NM_000401	EXT2	exostosin 2	0	1.7486	1.69538	0.144539	-1.23818	63
NM_016042	EXOSC3	exosome component 3	0	1.87537	2.10409	-0.423457	-0.945286	64
NM_015904	EIF5B	eukaryotic translation initiation factor 5B	0	1.45347	1.56141	-0.403229	-1.67978	63
NM_004953	EIF4G1	eukaryotic translation initiation factor 4 gamma, 1	0	3.60505	3.65113	1.29437	0.28282	64
BC007333	ETV5	ets variant 5	0	3.5919	3.50301	0.389611	0.923252	64
BC002390	EI24	etoposide induced 2.4 mRNA	0	2.49269	2.54587	0.118778	-1.30386	63
NM_181532	ERAS	ES cell expressed Ras	0	-2.2435	-2.54278	-0.863584	1.2807	18
BC099627	EPB42	erythrocyte membrane protein band 4.2	0	-3.06791	-2.80782	2.24188	1.60906	17
NM_020909	EPB41L5	erythrocyte membrane protein band 4.1 like 5	0	2.37208	2.50086	-0.0912577	1.00126	64
AY358234	LOC100129831	EPWW6493	0	-1.52684	-1.20865	2.2018	2.77423	43
NM_001424	EMP2	epithelial membrane protein 2	0	4.70542	3.26805	0.287479	1.98011	64
NM_001423	EMP1	epithelial membrane protein 1	0	4.96961	5.3201	1.53551	0.739183	64
NM_004093	EFNB2	ephrin-B2	0	3.13138	3.82112	0.126226	0.49304	64
NM_004428	EFNA1	ephrin-A1	0	-0.325186	2.66831	0.618111	1.11757	46
NM_004444	EPHB4	EPH receptor B4	0	4.3873	4.89384	1.15387	1.53743	64
NM_005232	EPHA1	EPH receptor A1	0	-2.24461	-1.86381	0.522728	1.48772	18
NM_001427	EN2	engrailed homeobox 2	0	-2.74863	-3.05726	-0.866561	0.960507	18
NM_001430	EPAS1	endothelial PAS domain protein 1	0	7.41074	6.31258	1.53612	0.978994	64
NM_138961	ESAM	endothelial cell adhesion molecule	0	-2.40099	2.48953	2.31258	1.63491	49
NM_022350	ERAP2	endoplasmic reticulum aminopeptidase 2	0	-3.74188	-3.38488	-1.1134	-1.1645	17
NM_014590	ERVWE1	endogenous retroviral family W, env(C7), member 1	0	-3.38725	-3.25382	-1.03052	2.12122	18
NM_012081	ELL2	elongation factor, RNA polymerase II, 2	0	3.09042	2.21357	-0.215671	-1.05867	64
NM_014556	EVC	Ellis van Creveld syndrome	0	4.81059	3.74854	1.12427	1.89517	64
AK075554	ELN	elastin	0	2.37953	-0.128618	-1.54219	0.910757	56
NM_139265	EHD4	EH-domain containing 4	0	2.07618	3.06656	0.642778	-0.431144	64
BC051823	EHD4	EH-domain containing 4	0	2.445	3.25374	0.826841	-0.414545	64
AK074701	EHD2	EH-domain containing 2	0	6.6048	5.75323	1.25274	1.37589	64
NM_014601	EHD2	EH-domain containing 2	0	7.55891	6.8578	2.10328	1.74683	64
NM_032571	EMR3	egf-like module containing, mucin-like, hormone receptor-like 3	0	-4.74026	-4.58407	1.01513	0.216449	17
BC034949	EMR2	egf-like module containing, mucin-like, hormone receptor-like 2	0	-4.48012	-4.39465	0.534625	-1.15413	17
NM_001974	EMR1	egf-like module containing, mucin-like, hormone receptor-like 1	0	-5.07394	-4.83511	0.860969	-0.271918	17
NM_022336	EDAR	ectodysplasin A receptor	0	-2.71183	-3.13368	-0.290792	1.38273	18
NM_014210	EVI2A	ecotropic viral integration site 2A	0	-2.81499	-3.33294	-0.0853584	-2.73288	16
NM_001003927	EVI2A	ecotropic viral integration site 2A	0	-2.93844	-3.10747	0.0352347	-1.38419	17
NM_001008707	EML1	echinoderm microtubule associated protein like 1	0	4.13221	3.58249	1.14927	0.959553	64
NM_004393	DAG1	dystroglycan 1 (dystrophin-associated glycoprotein 1)	0	3.73006	3.57928	0.266326	-0.514324	64
NM_003494	DYSF	dysferlin, limb girdle muscular dystrophy 2B (autosomal recessive)	0	-4.28239	0.0599421	0.849421	-0.357524	23
AK127038	DNM1	dynamin 1	0	1.00567	-0.92263	-0.734185	1.83439	59
AF331843	DUSP2	dual specificity phosphatase 2	0	-5.10589	-4.80103	-0.751591	-1.16764	17
NM_004418	DUSP2	dual specificity phosphatase 2	0	-5.73383	-5.08774	-0.753271	-1.06222	17
NM_001012644	DUSP15	dual specificity phosphatase 15	0	-3.23594	-2.97636	-1.24094	0.950509	18
NM_004417	DUSP1	dual specificity phosphatase 1	0	-3.23707	-2.93723	-0.37255	-1.44388	17
NM_004395	DBN1	drebrin 1	0	4.13444	3.93534	0.769458	1.68695	64
BC007281	DBN1	drebrin 1	0	3.53281	3.36231	0.457868	1.23748	64
BC007567	DBN1	drebrin 1	0	3.77478	3.79523	0.671229	0.743618	64
NM_018962	DSCR6	Down syndrome critical region gene 6	0	-2.44001	-3.15914	-1.53879	1.08042	18
NM_005867	DSCR4	Down syndrome critical region gene 4	0	-2.72071	-1.92507	-0.0552421	1.79647	18
XM_927996	LOC653541	double homeobox, 4-like	0	-3.80453	-4.08873	-0.631256	3.46203	18
XM_496731	DUX4L4	double homeobox 4 like 4	0	-4.49115	-4.26553	-0.432799	3.31437	18
NM_033178	DUX4	double homeobox 4	0	-4.04846	-4.7995	0.193629	3.32489	18
NM_012146	DUX1	double homeobox 1	0	-2.31799	-2.39627	-0.46672	3.35231	18
NM_003586	DOC2A	double C2-like domains, alpha	0	-2.20762	-1.64702	0.630798	1.77474	18
NM_000787	DBH	dopamine beta-hydroxylase (dopamine beta-monooxygenase)	0	-1.93953	-1.57187	0.483319	2.46806	18
NM_018110	DOK4	docking protein 4	0	2.08089	2.33155	-0.483497	0.584467	64
AF357221	DNM1P35	DNM1 pseudogene 35	0	-3.79959	-3.85558	-0.797	2.74858	18
BC012361	DLX3	distal-less homeobox 3	0	-3.4274	-3.98768	-1.19228	0.813811	18
BC032558	DLX2	distal-less homeobox 2	0	-1.62978	-2.01543	0.176164	1.03787	18
NM_004747	DLG5	discs, large homolog 5 (Drosophila)	0	4.16296	2.7381	0.508043	-0.461428	64
NM_001014796	DDR2	discoidin domain receptor tyrosine kinase 2	0	6.87264	5.5683	0.172432	0.757394	64
BC003064	DAB2	disabled homolog 2, mitogen-responsive phosphoprotein (Drosophila)	0	4.55375	3.59484	-0.125188	0.0278582	64
NM_001343	DAB2	disabled homolog 2, mitogen-responsive phosphoprotein (Drosophila)	0	4.83365	4.037	0.0264323	-0.912795	64
CR625664	DPEP2	dipeptidase 2	0	-6.42439	-5.43391	0.0660414	-1.47295	17
NM_022355	DPEP2	dipeptidase 2	0	-4.47396	-4.72176	0.605844	-0.331969	17
NM_014974	DIP2C	DIP2 disco-interacting protein 2 homolog C (Drosophila)	0	3.77827	3.00404	0.137356	1.05012	64
NM_013974	DDAH2	dimethylarginine dimethylaminohydrolase 2	0	3.35108	3.34328	0.797613	0.0610502	64
BC039006	DPYSL3	dihydropyrimidinase-like 3	0	3.04888	2.84691	0.032768	1.18286	64
NM_032564	DGAT2	diacylglycerol O-acyltransferase 2	0	-2.26266	-1.73587	1.14543	-0.178245	17
AB209635	DGKZ	diacylglycerol kinase, zeta 104kDa	0	-3.06994	-1.96691	0.138598	1.43261	18
NM_006870	DSTN	destrin (actin depolymerizing factor)	0	2.62568	2.22342	0.583168	-0.622601	63
AY358412	DMKN	dermokine	0	1.48914	-0.175717	-1.42659	1.01071	56
NM_014208	DSPP	dentin sialophosphoprotein	0	-2.3001	-1.67514	-1.30613	1.69487	18
NM_004416	DTX1	deltex homolog 1 (Drosophila)	0	-2.85609	-2.26177	-0.528241	1.00174	18
AY122477	DEFB125	defensin, beta 125	0	-3.41948	-2.75727	-1.3685	0.822758	18
NM_001037500	DEFB124	defensin, beta 124	0	-3.06689	-2.48312	0.108989	1.61205	18
NM_004084	DEFA1	defensin, alpha 1	0	-4.87866	-5.65827	0.684952	-1.84257	17
AK093572	DOCK8	dedicator of cytokinesis 8	0	-3.32998	-3.04579	0.768917	-0.709561	17
AK130744	DOCK2	dedicator of cytokinesis 2	0	-5.03706	-5.31195	-0.294877	-1.01052	17
NM_001348	DAPK3	death-associated protein kinase 3	0	3.34292	3.12047	1.28924	0.166306	64
NM_019030	DHX29	DEAH (Asp-Glu-Ala-His) box polypeptide 29	0	1.84781	1.874	-0.807706	-1.68738	63
BC005070	DDX11L2	DEAD/H (Asp-Glu-Ala-Asp/His) box polypeptide 11 like 2	0	-1.56177	-0.942147	1.18393	1.80407	27
NM_001923	DDB1	damage-specific DNA binding protein 1, 127kDa	0	2.59189	2.42308	0.737166	-0.431483	64
NM_003737	DCHS1	dachsous 1 (Drosophila)	0	4.28182	4.51743	1.52417	1.39967	64
NM_001037631	CTLA4	cytotoxic T-lymphocyte-associated protein 4	0	-4.51994	-4.14	-1.22132	-1.16751	17
AK123693	CKAP4	cytoskeleton-associated protein 4	0	2.1509	2.09115	0.786443	-1.40535	63
NM_006825	CKAP4	cytoskeleton-associated protein 4	0	2.44169	2.47979	1.08426	-1.2041	63
AK002145	CYTH4	cytohesin 4	0	-5.85877	-4.31224	0.298526	-0.321516	17
BC017780	CYTH4	cytohesin 4	0	-3.00947	-3.53265	1.18811	0.288233	17
NM_013385	CYTH4	cytohesin 4	0	-5.01104	-4.76646	0.473843	-0.396627	17
BC032322	CYP51A1	cytochrome P450, family 51, subfamily A, polypeptide 1	0	4.40335	3.55196	0.897442	-0.912603	64
AK090886	CYP46A1	cytochrome P450, family 46, subfamily A, polypeptide 1	0	-1.16193	-0.867504	1.131	3.02217	44
NM_006668	CYP46A1	cytochrome P450, family 46, subfamily A, polypeptide 1	0	-1.0853	-1.54933	1.05117	2.5853	18
NM_000778	CYP4A11	cytochrome P450, family 4, subfamily A, polypeptide 11	0	-3.7158	-3.27761	-1.5638	1.48817	18
BC040430	CYP27A1	cytochrome P450, family 27, subfamily A, polypeptide 1	0	1.04498	-0.554559	0.0559194	-1.90931	57
NM_000106	CYP2D6	cytochrome P450, family 2, subfamily D, polypeptide 6	0	-0.906484	-0.851584	1.69986	2.27806	43
NM_000767	CYP2B6	cytochrome P450, family 2, subfamily B, polypeptide 6	0	-3.22584	-2.92628	-1.26577	1.24714	18
NM_000102	CYP17A1	cytochrome P450, family 17, subfamily A, polypeptide 1	0	-1.13787	-1.86084	-0.208911	1.13001	18
NM_000761	CYP1A2	cytochrome P450, family 1, subfamily A, polypeptide 2	0	-4.55312	-3.91957	-2.19287	0.401276	15
NM_001864	COX7A1	cytochrome c oxidase subunit VIIa polypeptide 1 (muscle)	0	5.1224	3.60855	0.800915	2.3439	64
BC100899	COX6B2	cytochrome c oxidase subunit VIb polypeptide 2 (testis)	0	-1.66313	-1.4458	0.473201	2.38116	18
NM_144613	COX6B2	cytochrome c oxidase subunit VIb polypeptide 2 (testis)	0	-2.67052	-2.12359	0.231295	2.43538	18
BC100902	COX6B2	cytochrome c oxidase subunit VIb polypeptide 2 (testis)	0	-2.2766	-2.51311	0.697446	2.50674	18
NM_032609	COX4I2	cytochrome c oxidase subunit IV isoform 2 (lung)	0	-2.3737	-2.37636	-0.937301	1.55715	18
BC101125	COX8C	cytochrome c oxidase subunit 8C	0	-3.50802	-2.33856	0.173637	2.06284	18
NM_182971	COX8C	cytochrome c oxidase subunit 8C	0	-2.64207	-3.05889	-0.0134899	1.97457	18
NM_001785	CDA	cytidine deaminase	0	-3.44109	-4.16585	1.0427	-1.26959	17
BC054036	CDA	cytidine deaminase	0	-4.35421	-5.03077	0.656424	-1.53148	17
AY634312	CDA	cytidine deaminase	0	-3.93574	-4.55619	0.840267	-0.623366	17
NM_001554	CYR61	cysteine-rich, angiogenic inducer, 61	0	5.92773	6.40117	1.53952	0.850407	64
AK092741	CRIP1	cysteine-rich protein 1 (intestinal)	0	-3.95643	-4.43294	-0.957903	0.22396	17
NM_004078	CSRP1	cysteine and glycine-rich protein 1	0	3.07282	2.89268	1.50462	-0.864213	63
BC015507	CST7	cystatin F (leukocystatin)	0	-5.29222	-5.71425	0.641597	-0.33533	17
BC000440	CBS	cystathionine-beta-synthase	0	4.3199	4.20693	0.279382	1.54387	64
NM_000071	CBS	cystathionine-beta-synthase	0	4.87079	4.5969	0.766328	1.69732	64
U26727	CDKN2A	cyclin-dependent kinase inhibitor 2A (melanoma, p16, inhibits CDK4)	0	4.55275	3.98213	1.12403	0.115754	64
L27211	CDKN2A	cyclin-dependent kinase inhibitor 2A (melanoma, p16, inhibits CDK4)	0	4.87117	4.07137	0.77994	-0.012056	64
NM_003936	CDK5R2	cyclin-dependent kinase 5, regulatory subunit 2 (p39)	0	-2.379	-3.24531	0.485052	1.71833	18
NM_000075	CDK4	cyclin-dependent kinase 4	0	2.77582	2.80968	0.169657	-2.01408	63
BC015669	CDK4	cyclin-dependent kinase 4	0	2.15746	2.41706	0.0558197	-1.00298	63
NM_053056	CCND1	cyclin D1	0	5.72399	5.55786	0.870924	1.45943	64
BC001501	CCND1	cyclin D1	0	5.93623	5.33327	0.672669	1.49089	64
BC096298	CNGA3	cyclic nucleotide gated channel alpha 3	0	-1.43456	-1.42087	0.2226	2.48291	18
AF212995	CUL4B	cullin 4B	0	1.79424	1.94067	-0.68518	-1.66126	63
NM_001025076	CELF2	CUGBP, Elav-like family member 2	0	-3.3388	-2.7407	0.551969	-0.90401	17
AF468010	CDCP1	CUB domain containing protein 1	0	5.6552	3.96003	1.24475	1.87492	64
NM_022842	CDCP1	CUB domain containing protein 1	0	5.72212	4.07734	1.32971	1.2022	64
BC074822	CLEC4A	C-type lectin domain family 4, member A	0	-3.6723	-3.87414	-0.0155069	-2.42296	16
NM_016184	CLEC4A	C-type lectin domain family 4, member A	0	-4.11009	-4.06862	0.257177	-2.15086	16
NM_001011880	CLEC18B	C-type lectin domain family 18, member B	0	-1.13081	-1.60029	0.650551	1.60716	18
NM_138337	CLEC12A	C-type lectin domain family 12, member A	0	-7.0199	-6.56073	-0.511372	-2.01926	17
NM_016509	CLEC1B	C-type lectin domain family 1, member B	0	-4.57953	-3.78732	-0.641848	0.683698	17
NM_014633	CTR9	Ctr9, Paf1/RNA polymerase II complex component, homolog (S. cerevisiae)	0	1.8617	1.91653	-0.356948	-1.3995	63
NM_001008392	CTDSPL	CTD (carboxy-terminal domain, RNA polymerase II, polypeptide A) small phosphatase-like	0	2.80421	2.95892	0.94115	0.179215	64
NM_001316	CSE1L	CSE1 chromosome segregation 1-like (yeast)	0	1.47431	2.27081	-0.316654	-1.90036	63
AF268421	CSAG3	CSAG family, member 3	0	-3.27599	-2.8557	-0.561062	1.86323	18
NM_004909	CSAG2	CSAG family, member 2	0	-2.85893	-3.04624	-0.521476	1.84207	18
NM_001889	CRYZ	crystallin, zeta (quinone reductase)	0	3.20015	2.26226	-0.0683222	-0.629002	64
NM_206833	CTXN1	cortexin 1	0	2.47536	3.55161	0.548797	2.76896	65
BC033889	CTTN	cortactin	0	5.12708	4.44275	1.45867	1.0692	64
NM_005231	CTTN	cortactin	0	5.51311	5.4062	1.76014	0.834819	64
NM_032488	CNFN	cornifelin	0	-2.72793	-2.78538	-1.20307	0.791238	18
NM_001264	CDSN	corneodesmosin	0	-1.63243	-2.178	0.444916	1.72142	18
NM_153636	CPNE7	copine VII	0	4.98887	1.66803	1.06809	3.21363	59
NM_014427	CPNE7	copine VII	0	4.36247	1.36177	0.636399	2.36457	59
NM_001030005	CPLX3	complexin 3	0	-2.67947	-1.74366	0.216031	1.6642	18
NM_002621	CFP	complement factor properdin	0	-5.35218	-4.79641	1.50072	0.062518	17
NM_182528	C1QL2	complement component 1, q subcomponent-like 2	0	-2.60765	-2.05393	-0.308151	1.95911	18
BC009016	C1QC	complement component 1, q subcomponent, C chain	0	-4.89111	-5.01246	1.23174	0.231123	17
NM_172369	C1QC	complement component 1, q subcomponent, C chain	0	-4.9441	-4.39644	1.78189	0.785782	17
NM_000491	C1QB	complement component 1, q subcomponent, B chain	0	-4.20887	-4.22088	1.41552	0.12497	17
BC008983	C1QB	complement component 1, q subcomponent, B chain	0	-3.56804	-4.26806	0.932465	-0.0341677	17
NM_015991	C1QA	complement component 1, q subcomponent, A chain	0	-3.56631	-3.5283	0.839118	-0.412625	17
BC030153	C1QA	complement component 1, q subcomponent, A chain	0	-4.97861	-3.80276	0.918961	0.251021	17
NM_156038	CSF3R	colony stimulating factor 3 receptor (granulocyte)	0	-7.2021	-6.2173	0.989548	-0.872779	17
NM_006140	CSF2RA	colony stimulating factor 2 receptor, alpha, low-affinity (granulocyte-macrophage)	0	-4.94055	-4.18857	0.535506	-1.33246	17
NM_172249	CSF2RA	colony stimulating factor 2 receptor, alpha, low-affinity (granulocyte-macrophage)	0	-3.29389	-4.01287	0.513244	-1.23202	17
NM_032888	COL27A1	collagen, type XXVII, alpha 1	0	2.327	2.51217	-0.584071	0.952166	64
AK098702	COL20A1	collagen, type XX, alpha 1	0	-1.19994	-0.507317	1.55177	3.67966	27
NM_001850	COL8A1	collagen, type VIII, alpha 1	0	5.03537	3.93774	0.34077	1.70391	64
NM_001848	COL6A1	collagen, type VI, alpha 1	0	8.55733	4.92957	1.05104	1.4675	64
BC043613	COL5A2	collagen, type V, alpha 2	0	4.80996	4.5899	-1.23367	-0.365091	64
AB209864	COL5A1	collagen, type V, alpha 1	0	6.12799	5.85729	0.168149	1.64322	64
D21337	COL4A6	collagen, type IV, alpha 6	0	3.92979	4.03419	0.825258	1.50438	64
NM_033641	COL4A6	collagen, type IV, alpha 6	0	2.98226	3.21902	0.625568	1.28188	64
NM_001846	COL4A2	collagen, type IV, alpha 2	0	5.02154	5.32172	1.65477	1.50962	64
NM_001845	COL4A1	collagen, type IV, alpha 1	0	3.21341	4.35314	1.33009	0.872608	64
NM_000088	COL1A1	collagen, type I, alpha 1	0	6.69636	1.54539	0.831405	2.22231	58
NM_014460	CSDC2	cold shock domain containing C2, RNA binding	0	7.57385	2.21038	0.408582	2.97701	58
NM_017785	CCDC99	coiled-coil domain containing 99	0	0.843009	1.94987	-0.791707	-1.31764	63
NM_199511	CCDC80	coiled-coil domain containing 80	0	5.58897	3.38492	0.0418202	0.145788	64
NM_032040	CCDC8	coiled-coil domain containing 8	0	3.91585	0.677969	0.343516	2.491	59
AK026821	CCDC33	coiled-coil domain containing 33	0	-1.07712	-1.39905	1.09373	2.66629	18
NM_001004306	CCDC144NL	coiled-coil domain containing 144 family, N-terminal like	0	-3.15131	-3.41531	-1.6406	0.525556	18
AK057357	CCDC114	coiled-coil domain containing 114	0	-3.45365	-3.02004	-0.41177	1.54792	18
NM_144577	CCDC114	coiled-coil domain containing 114	0	-3.20825	-3.14599	-0.16474	1.87957	18
BC022364	CFL2	cofilin 2 (muscle)	0	4.28761	3.50322	0.221783	-0.885343	64
BC011444	CFL2	cofilin 2 (muscle)	0	5.03713	4.09083	0.642361	-0.460525	64
NM_004766	COPB2	coatomer protein complex, subunit beta 2 (beta prime)	0	2.10105	1.89733	-0.2864	-2.05554	63
NM_000129	F13A1	coagulation factor XIII, A1 polypeptide	0	-4.88506	-5.30736	0.718239	-0.494886	17
NM_000131	F7	coagulation factor VII (serum prothrombin conversion accelerator)	0	-2.56518	-3.31866	-1.14029	1.01236	18
NM_001992	F2R	coagulation factor II (thrombin) receptor	0	5.03536	4.0921	0.333529	-0.927401	64
NM_173515	CNKSR3	CNKSR family member 3	0	4.39306	3.81947	0.146954	1.81033	64
NM_148960	CLDN19	claudin 19	0	-1.92215	-2.00283	-0.300212	1.85522	18
NM_005602	CLDN11	claudin 11	0	3.61063	4.69512	-0.250808	1.49185	64
NM_001037288	CMTM5	CKLF-like MARVEL transmembrane domain containing 5	0	-1.69737	-1.93983	2.93174	2.21098	43
NM_138460	CMTM5	CKLF-like MARVEL transmembrane domain containing 5	0	-2.34661	-2.84221	1.60645	1.18926	17
BC025354	CMTM2	CKLF-like MARVEL transmembrane domain containing 2	0	-1.99718	-1.41034	1.56768	0.872414	26
NM_144673	CMTM2	CKLF-like MARVEL transmembrane domain containing 2	0	-2.16993	-0.949959	1.59452	1.97671	26
NM_007352	CELA3B	chymotrypsin-like elastase family, member 3B	0	-1.74864	-1.52311	0.261702	2.31815	18
NM_005747	CELA3A	chymotrypsin-like elastase family, member 3A	0	-1.5263	-1.33657	0.0825521	1.60425	18
BC063475	CTRL	chymotrypsin-like	0	-2.26457	-1.8228	1.4362	0.482934	17
BC098318	C7orf10	chromosome 7 open reading frame 10	0	2.32041	1.27164	-1.15433	0.653027	56
NM_025260	C6orf25	chromosome 6 open reading frame 25	0	-3.31255	-2.30926	1.47249	1.87972	17
NM_138277	C6orf25	chromosome 6 open reading frame 25	0	-2.60581	-2.57303	1.02548	1.51023	17
NM_206834	C6orf201	chromosome 6 open reading frame 201	0	2.39212	2.03029	0.64136	-0.311825	64
NM_183373	C6orf145	chromosome 6 open reading frame 145	0	3.86291	4.51177	0.391954	1.30851	64
NM_032340	C6orf125	chromosome 6 open reading frame 125	0	1.89851	1.56854	-0.0670321	-1.86001	63
NM_006443	C6orf108	chromosome 6 open reading frame 108	0	2.32517	2.1399	0.468382	-0.315853	64
AK097861	C22orf37	chromosome 22 open reading frame 37	0	-2.89705	-3.78889	-0.626968	-0.0124017	17
NM_015370	C22orf31	chromosome 22 open reading frame 31	0	-2.57082	-1.8639	-0.389925	1.0745	18
BC074758	C22orf31	chromosome 22 open reading frame 31	0	-2.00515	-1.68175	-0.00957626	1.72336	18
AK024509	C21orf96	chromosome 21 open reading frame 96	0	-2.64453	-3.67712	0.083321	-0.522815	17
NM_080739	C20orf141	chromosome 20 open reading frame 141	0	-1.95549	-1.25253	0.371541	1.74747	18
NM_173821	C2orf85	chromosome 2 open reading frame 85	0	-1.39851	-2.04895	1.40786	2.98266	18
BC104796	C19orf59	chromosome 19 open reading frame 59	0	-2.51916	-2.26223	1.53878	-0.132246	17
NM_174918	C19orf59	chromosome 19 open reading frame 59	0	-4.68073	-4.26003	0.617042	-0.782518	17
NM_198532	C19orf35	chromosome 19 open reading frame 35	0	-3.83362	-4.19059	0.956624	1.33634	17
NM_178519	C17orf55	chromosome 17 open reading frame 55	0	-0.142793	-0.366157	1.96965	2.62167	43
NM_152343	C17orf46	chromosome 17 open reading frame 46	0	-1.63884	-2.30148	-0.571927	1.49735	18
NM_144602	C16orf78	chromosome 16 open reading frame 78	0	-2.29026	-2.00876	-0.00729495	1.61283	18
BC104953	C15orf27	chromosome 15 open reading frame 27	0	-2.39477	-2.04744	-0.337838	1.38321	18
NM_207442	C14orf181	chromosome 14 open reading frame 181	0	-1.23354	-1.58332	1.28635	0.767424	17
BC105025	C14orf162	chromosome 14 open reading frame 162	0	-2.39752	-2.16297	-0.376307	1.13553	18
NM_032849	C13orf33	chromosome 13 open reading frame 33	0	-0.45685	0.81472	-1.39139	0.799833	21
NM_020179	C11orf75	chromosome 11 open reading frame 75	0	-2.72909	-1.92405	0.388434	-1.73213	16
BC104448	C11orf72	chromosome 11 open reading frame 72	0	-2.87636	-2.90997	-0.492458	1.30114	18
NM_199459	C10orf71	chromosome 10 open reading frame 71	0	-0.950612	-1.65105	0.803688	2.58684	18
CR618023	C10orf128	chromosome 10 open reading frame 128	0	-4.25399	-1.81038	-0.715865	-2	23
NM_198472	C10orf125	chromosome 10 open reading frame 125	0	1.20711	1.26492	-1.27676	-1.26866	38
NM_006829	C10orf116	chromosome 10 open reading frame 116	0	3.64828	2.32725	-0.533134	1.3406	64
BC004471	C10orf116	chromosome 10 open reading frame 116	0	3.8591	2.75607	-0.418376	1.27464	64
BC007637	C1orf94	chromosome 1 open reading frame 94	0	-2.09414	-2.95535	-0.72724	1.40831	18
NM_032884	C1orf94	chromosome 1 open reading frame 94	0	-2.48278	-2.87202	-1.24637	0.839043	18
NM_182517	C1orf210	chromosome 1 open reading frame 210	0	-3.29462	-2.63493	-0.432357	1.55928	18
NM_174896	C1orf162	chromosome 1 open reading frame 162	0	-6.84604	-6.7881	0.370624	-1.24647	17
NM_006807	CBX1	chromobox homolog 1	0	1.60854	1.95254	0.00489142	-1.65239	63
BC030994	CGB8	chorionic gonadotropin, beta polypeptide 8	0	-1.71233	-1.75677	0.158521	2.15411	18
NM_033142	CGB7	chorionic gonadotropin, beta polypeptide 7	0	-1.99934	-1.68004	0.210321	1.82963	18
NM_033043	CGB5	chorionic gonadotropin, beta polypeptide 5	0	-2.49806	-1.85995	0.30855	2.20355	18
NM_000737	CGB	chorionic gonadotropin, beta polypeptide	0	-3.07419	-2.39113	-0.132834	1.83438	18
AK125436	LOC440297	chondroitin sulfate proteoglycan 4 pseudogene	0	-0.459899	-1.84251	-1.31585	2.10255	36
NM_000750	CHRNB4	cholinergic receptor, nicotinic, beta 4	0	-2.91639	-2.48968	-0.109038	0.311098	17
NM_000740	CHRM3	cholinergic receptor, muscarinic 3	0	-3.17139	-2.89361	-0.624811	1.561	18
NM_053277	CLIC6	chloride intracellular channel 6	0	0.478172	-0.727571	-1.96305	0.0513554	56
BC008568	CHI3L1	chitinase 3-like 1 (cartilage glycoprotein-39)	0	-1.20294	-1.6341	2.52725	1.98425	43
NM_016326	CKLF	chemokine-like factor	0	-2.40178	-1.54887	0.352816	-1.53482	16
NM_001716	CXCR5	chemokine (C-X-C motif) receptor 5	0	-2.28455	-1.9786	1.00105	1.07781	17
AF469635	CXCR3	chemokine (C-X-C motif) receptor 3	0	-2.90163	-2.8793	0.38152	0.0471114	17
NM_001557	CXCR2	chemokine (C-X-C motif) receptor 2	0	-5.10712	-5.42478	0.938635	-0.424332	17
NM_000634	CXCR1	chemokine (C-X-C motif) receptor 1	0	-3.23819	-3.3451	1.45206	0.379396	17
BC028221	CXCR1	chemokine (C-X-C motif) receptor 1	0	-3.87475	-4.14648	1.15938	-0.0365475	17
NM_001295	CCR1	chemokine (C-C motif) receptor 1	0	-4.23308	-4.06786	0.291992	-1.0346	17
NM_001001437	CCL3L3	chemokine (C-C motif) ligand 3-like 3	0	-6.33832	-5.22354	-1.30423	-2.40723	17
BC107710	CCL3L1	chemokine (C-C motif) ligand 3-like 1	0	-6.28612	-6.39057	-1.76168	-2.91937	17
NM_021006	CCL3L1	chemokine (C-C motif) ligand 3-like 1	0	-6.59252	-6.71954	-1.43846	-2.80653	17
BC071834	CCL3	chemokine (C-C motif) ligand 3	0	-4.92231	-4.11078	-0.898259	-1.54198	17
NM_002983	CCL3	chemokine (C-C motif) ligand 3	0	-6.58151	-5.41337	-1.29104	-1.8048	17
NM_005624	CCL25	chemokine (C-C motif) ligand 25	0	-3.30762	-3.4027	-1.29681	1.42993	18
NM_002982	CCL2	chemokine (C-C motif) ligand 2	0	2.73845	2.41095	-1.00297	0.136693	64
NM_032963	CCL14	chemokine (C-C motif) ligand 14	0	-3.15313	1.74388	-1.0241	1.47983	21
BC038289	CCL14	chemokine (C-C motif) ligand 14	0	-1.39158	1.96088	-0.860966	1.84236	47
BC045165	CCL14	chemokine (C-C motif) ligand 14	0	-1.65251	1.846	-1.36498	1.27003	47
NM_003175	XCL2	chemokine (C motif) ligand 2	0	-3.31099	-2.68323	-0.976798	-0.0286371	17
BC069817	XCL1	chemokine (C motif) ligand 1	0	-3.80075	-3.42935	-0.711643	0.414435	17
NM_006431	CCT2	chaperonin containing TCP1, subunit 2 (beta)	0	1.50485	2.23883	-0.166705	-2.13208	63
NM_016174	CERCAM	cerebral endothelial cell adhesion molecule	0	5.60239	4.11074	0.520749	-0.058951	64
NM_016343	CENPF	centromere protein F, 350/400kDa (mitosin)	0	2.28822	3.55809	0.982141	-0.43305	72
NM_004344	CETN2	centrin, EF-hand protein, 2	0	2.4962	2.06517	0.204041	-1.69119	63
NM_001255	CDC20	cell division cycle 20 homolog (S. cerevisiae)	0	3.6132	5.04491	1.41926	0.462385	64
BC035970	CIDEB	cell death-inducing DFFA-like effector b	0	-3.19026	-2.78719	0.33342	-0.806647	17
NM_001038707	CDC42SE1	CDC42 small effector 1	0	-2.76576	-3.08876	-0.0212922	-0.871265	17
NM_145057	CDC42EP5	CDC42 effector protein (Rho GTPase binding) 5	0	2.32676	2.26584	-1.16112	0.107209	64
NM_006035	CDC42BPB	CDC42 binding protein kinase beta (DMPK-like)	0	3.27123	3.46052	0.828609	-0.266199	64
NM_005816	CD96	CD96 molecule	0	-5.53046	-4.80871	-1.15753	-0.489949	17
BC011988	CD9	CD9 molecule	0	3.86646	4.18254	0.546867	-0.545522	64
NM_001769	CD9	CD9 molecule	0	3.73698	3.78097	0.407028	-0.679038	64
NM_006889	CD86	CD86 molecule	0	-4.63803	-3.98981	0.207781	-1.20754	17
NM_004233	CD83	CD83 molecule	0	-2.67231	-3.30281	-0.384762	-1.49129	17
BC030830	CD83	CD83 molecule	0	-2.83758	-4.31026	-0.732149	-1.33317	17
NM_021602	CD79B	CD79b molecule, immunoglobulin-associated beta	0	-3.82388	-3.6856	-0.370082	-0.928556	17
NM_000626	CD79B	CD79b molecule, immunoglobulin-associated beta	0	-5.0357	-4.93102	-0.186095	-0.857909	17
BC030210	CD79B	CD79b molecule, immunoglobulin-associated beta	0	-1.70357	-1.7339	0.0498088	2.58474	18
U66145	CD6	CD6 molecule	0	-4.04939	-4.22462	0.587362	1.32928	17
NM_000560	CD53	CD53 molecule	0	-7.12875	-7.29841	0.103792	-1.11703	17
NM_002389	CD46	CD46 molecule, complement regulatory protein	0	1.21038	1.26154	-0.68127	-2.01606	63
NM_000072	CD36	CD36 molecule (thrombospondin receptor)	0	-2.09632	-3.93641	0.890383	-1.98019	16
NM_001001548	CD36	CD36 molecule (thrombospondin receptor)	0	-2.54344	-4.82455	0.914134	-0.829153	17
BC008406	CD36	CD36 molecule (thrombospondin receptor)	0	-2.15598	-4.53061	0.380186	-0.589296	17
BX538076	CD34	CD34 molecule	0	-0.467324	2.94163	0.346236	1.98389	47
BC100888	CD300E	CD300e molecule	0	-2.50948	-2.86312	0.964039	-0.50732	17
NM_006678	CD300C	CD300c molecule	0	-1.81005	-2.17766	1.4209	0.979408	17
BC028199	CD300LF	CD300 molecule-like family member f	0	-6.45947	-5.80443	0.684567	-0.899196	17
NM_139018	CD300LF	CD300 molecule-like family member f	0	-5.92908	-5.56977	1.17296	-0.505231	17
AF375480	CD300LF	CD300 molecule-like family member f	0	-5.83238	-5.83503	0.871112	-0.459925	17
NM_001024736	CD276	CD276 molecule	0	6.40487	5.70858	2.43577	1.66041	64
NM_001242	CD27	CD27 molecule	0	-4.00772	-5.40004	-0.5936	-0.78839	17
NM_020404	CD248	CD248 molecule, endosialin	0	5.46045	-0.247842	0.249179	1.87347	58
NM_001771	CD22	CD22 molecule	0	-4.61705	-4.47324	1.06177	0.955658	17
BC109306	CD22	CD22 molecule	0	-5.53373	-4.92005	0.746691	0.906936	17
NM_001767	CD2	CD2 molecule	0	-6.07354	-5.89566	-0.548938	-0.708735	17
NM_001765	CD1C	CD1c molecule	0	-5.33714	-4.9163	-0.535136	-1.41635	17
AJ305326	CD177	CD177 molecule	0	-1.56417	-2.35102	-0.368943	1.44163	18
Z22968	CD163	CD163 molecule	0	-4.74864	-5.29671	0.0378026	-2.57747	16
NM_004244	CD163	CD163 molecule	0	-5.15755	-5.3984	0.335379	-1.69025	17
NM_000591	CD14	CD14 molecule	0	-5.7513	-6.80676	0.126227	-2.07848	17
BC010507	CD14	CD14 molecule	0	-6.26477	-6.98605	0.0469562	-1.65909	17
NM_004258	CD101	CD101 molecule	0	-3.13551	-3.13326	-0.323978	-0.93956	17
BC063874	CEBPA	CCAAT/enhancer binding protein (C/EBP), alpha	0	-5.06159	-4.92199	1.45673	0.0468958	17
NM_004364	CEBPA	CCAAT/enhancer binding protein (C/EBP), alpha	0	-5.23406	-5.52209	1.32642	-0.0471489	17
AF172085	CAV1	caveolin 1, caveolae protein, 22kDa	0	7.67865	7.6499	1.48017	0.543404	64
BC082246	CAV1	caveolin 1, caveolae protein, 22kDa	0	7.49655	7.57091	1.91882	1.10874	64
NM_021185	CATSPERG	cation channel, sperm-associated, gamma	0	-1.90665	-0.983859	1.48174	2.06076	27
AK128039	CATSPERG	cation channel, sperm-associated, gamma	0	-2.59801	-1.77981	1.7122	2.5901	27
NM_053054	CATSPER1	cation channel, sperm associated 1	0	-2.44131	-2.28035	-0.18137	1.64361	18
CR749275	CTNND1	catenin (cadherin-associated protein), delta 1	0	2.50732	2.60631	0.225934	-1.37455	63
NM_031890	CECR6	cat eye syndrome chromosome region, candidate 6	0	-1.95529	-1.77193	1.42047	1.14828	17
BC018142	CARD14	caspase recruitment domain family, member 14	0	-1.77368	-0.868585	1.3269	1.94746	27
NM_014550	CARD10	caspase recruitment domain family, member 10	0	0.786821	2.03651	-0.45224	1.84972	47
NM_033295	CASP1	caspase 1, apoptosis-related cysteine peptidase (interleukin 1, beta, convertase)	0	-2.64178	-4.6226	-0.387316	-2.28877	16
NM_001223	CASP1	caspase 1, apoptosis-related cysteine peptidase (interleukin 1, beta, convertase)	0	-2.14565	-4.31645	0.134912	-1.73648	16
NM_033292	CASP1	caspase 1, apoptosis-related cysteine peptidase (interleukin 1, beta, convertase)	0	-2.31609	-4.96397	-0.268072	-1.81596	8
NM_033293	CASP1	caspase 1, apoptosis-related cysteine peptidase (interleukin 1, beta, convertase)	0	-2.27829	-4.42283	-0.15524	-1.62449	8
NM_001025105	CSNK1A1	casein kinase 1, alpha 1	0	1.2456	1.42899	-0.30169	-1.43184	63
NM_001891	CSN2	casein beta	0	-3.30226	-2.94778	-1.73791	0.632268	15
NM_152359	CPT1C	carnitine palmitoyltransferase 1C	0	5.26476	5.23483	1.26313	1.74869	64
BC106728	CEACAM3	carcinoembryonic antigen-related cell adhesion molecule 3	0	-3.43305	-2.76918	1.05503	1.53275	17
AY766113	CEACAM1	carcinoembryonic antigen-related cell adhesion molecule 1 (biliary glycoprotein)	0	-2.20726	-1.87143	1.09141	1.60917	18
BC005279	CPA1	carboxypeptidase A1 (pancreatic)	0	-1.47186	-1.34632	0.533472	2.02777	18
BC042510	CEL	carboxyl ester lipase (bile salt-stimulated lipase)	0	-2.39035	-2.29406	-0.511674	1.3902	18
NM_001807	CEL	carboxyl ester lipase (bile salt-stimulated lipase)	0	-2.00638	-2.10601	-0.229402	1.3427	18
NM_012113	CA14	carbonic anhydrase XIV	0	-1.45707	-1.51405	0.272091	1.59534	18
NM_000067	CA2	carbonic anhydrase II	0	-2.38732	-3.02826	1.65036	-0.0765423	17
BC107598	CNPY1	canopy 1 homolog (zebrafish)	0	-3.04137	-2.70171	-0.19958	1.29257	18
NM_173571	CT47A11	cancer/testis antigen family 47, member A11	0	-2.51923	-2.48725	-0.494567	1.88641	18
BC002833	CTAG2	cancer/testis antigen 2	0	-0.802459	-0.453416	1.2459	2.46158	27
NM_020994	CTAG2	cancer/testis antigen 2	0	-1.24299	-1.67644	0.685891	2.28141	18
NM_139250	CTAG1A	cancer/testis antigen 1A	0	-2.32389	-2.4684	-0.725892	1.77801	18
BC059400	CREB5	cAMP responsive element binding protein 5	0	-1.22228	-2.06948	1.09032	-0.80974	16
BC101504	CREB3L3	cAMP responsive element binding protein 3-like 3	0	-2.90748	-2.49987	-0.801494	1.56281	18
NM_052854	CREB3L1	cAMP responsive element binding protein 3-like 1	0	3.91278	0.617238	-1.15321	0.925485	56
NM_001219	CALU	calumenin	0	3.89642	3.03799	0.171339	-1.49734	63
NM_004342	CALD1	caldesmon 1	0	2.90783	2.39754	-0.773938	1.06019	64
NM_033259	CAMK2N2	calcium/calmodulin-dependent protein kinase II inhibitor 2	0	2.32908	0.356677	1.58781	2.85651	62
NM_020397	CAMK1D	calcium/calmodulin-dependent protein kinase ID	0	-1.66428	-2.69938	0.836744	-0.450307	17
NM_001005407	CACNA1H	calcium channel, voltage-dependent, T type, alpha 1H subunit	0	-1.57586	-1.59208	0.776	2.61149	18
NM_031896	CACNG7	calcium channel, voltage-dependent, gamma subunit 7	0	-2.4762	-2.26414	0.270546	2.0254	18
BC093869	CACNG7	calcium channel, voltage-dependent, gamma subunit 7	0	-1.7046	-2.46807	0.266304	2.3076	18
NM_145814	CACNG6	calcium channel, voltage-dependent, gamma subunit 6	0	-2.06715	0.278068	0.905957	2.34286	24
NM_006539	CACNG3	calcium channel, voltage-dependent, gamma subunit 3	0	-1.98622	-2.09047	-0.349771	1.72947	18
NM_018398	CACNA2D3	calcium channel, voltage-dependent, alpha 2/delta subunit 3	0	-3.54359	-4.06886	0.327814	-2.08333	16
AF516696	CACNA2D3	calcium channel, voltage-dependent, alpha 2/delta subunit 3	0	-3.23738	-3.92716	0.16395	-2.08228	16
NM_018340	CPPED1	calcineurin-like phosphoesterase domain containing 1	0	-2.94493	-2.08778	-0.338936	-2.57523	16
BC065284	CDH23	cadherin-related 23	0	-1.87533	-2.30123	1.33907	-0.00114273	17
AK093818	CDH23	cadherin-related 23	0	-0.947406	-1.84341	1.55061	0.803566	17
NM_001793	CDH3	cadherin 3, type 1, P-cadherin (placental)	0	-2.29842	-2.23278	0.400488	1.30269	18
NM_001007537	C1QTNF9B	C1q and tumor necrosis factor related protein 9B	0	1.49711	-0.217948	-1.11688	1.77224	59
NM_015645	C1QTNF5	C1q and tumor necrosis factor related protein 5	0	2.39454	2.4532	-0.689177	0.868344	64
NM_001732	BTN1A1	butyrophilin, subfamily 1, member A1	0	-3.35141	-3.19054	-0.621518	1.4362	18
AK057105	BTK	Bruton agammaglobulinemia tyrosine kinase	0	-5.01233	-4.42407	0.90241	-0.732438	17
NM_000061	BTK	Bruton agammaglobulinemia tyrosine kinase	0	-5.5061	-4.80249	0.841178	-0.201662	17
NM_006696	BRD8	bromodomain containing 8	0	1.36699	1.38735	-0.249794	-1.6318	63
NM_198427	BCAN	brevican	0	-3.51649	-2.11109	0.510465	2.25297	18
NM_003567	BCAR3	breast cancer anti-estrogen resistance 3	0	2.84622	3.58429	0.702663	0.992921	64
NM_014567	BCAR1	breast cancer anti-estrogen resistance 1	0	3.02344	3.71549	-0.390416	1.09737	64
AY545071	BCAR1	breast cancer anti-estrogen resistance 1	0	3.79812	4.34097	0.122436	1.22033	64
AK027608	BCAR1	breast cancer anti-estrogen resistance 1	0	3.89607	4.90053	0.435759	1.07374	64
BC034705	BDKRB1	bradykinin receptor B1	0	4.09353	-0.192823	-0.0219497	2.44373	59
NM_000710	BDKRB1	bradykinin receptor B1	0	3.50794	-0.139376	0.149194	2.07253	59
NM_003957	BRSK2	BR serine/threonine kinase 2	0	-1.21875	-0.498602	1.58131	2.77259	27
NM_006128	BMP1	bone morphogenetic protein 1	0	3.37894	3.03067	0.750931	1.70656	64
NM_006132	BMP1	bone morphogenetic protein 1	0	3.86945	3.42946	1.77968	1.41381	64
NM_004334	BST1	bone marrow stromal cell antigen 1	0	-1.56558	-2.46285	0.190301	-2.34039	16
NM_203281	BMX	BMX non-receptor tyrosine kinase	0	-2.10534	1.66473	-1.1812	0.570406	21
NM_001711	BGN	biglycan	0	4.5427	5.35588	0.890066	3.07193	65
NM_138992	BACE2	beta-site APP-cleaving enzyme 2	0	1.87379	2.90766	-0.65276	0.432428	64
NM_012105	BACE2	beta-site APP-cleaving enzyme 2	0	2.73217	3.50226	0.207331	-0.0938253	64
AY234180	BCL2A1	BCL2-related protein A1	0	-3.74043	-2.61025	0.227305	-2.34048	16
BC016281	BCL2A1	BCL2-related protein A1	0	-4.01538	-2.78854	0.0460735	-2.29253	16
NM_032515	BOK	BCL2-related ovarian killer	0	4.23171	4.30284	0.102195	0.285714	64
NM_004050	BCL2L2	BCL2-like 2	0	3.56635	2.72308	1.56635	0.0942414	64
AY423443	BCL2L11	BCL2-like 11 (apoptosis facilitator)	0	-1.9936	-2.55639	0.56668	3.04026	18
NM_004052	BNIP3	BCL2/adenovirus E1B 19kDa interacting protein 3	0	2.63504	2.92676	0.127987	-0.483632	64
AM180338	BLNK	B-cell linker	0	-2.83707	-3.3945	0.084032	-1.13955	17
AM180340	BLNK	B-cell linker	0	-3.16183	-3.55893	-0.14531	-1.31939	17
NM_013314	BLNK	B-cell linker	0	-2.73983	-3.54271	0.0165186	-1.00591	17
AM180330	BLNK	B-cell linker	0	-2.87401	-3.5335	-0.145085	-0.98843	17
NM_181844	BCL6B	B-cell CLL/lymphoma 6, member B	0	-0.166754	4.49381	1.39006	2.08147	46
NM_001706	BCL6	B-cell CLL/lymphoma 6	0	0.236204	-0.992768	0.511598	-1.43303	34
NM_006399	BATF	basic leucine zipper transcription factor, ATF-like	0	-3.26285	-3.83163	-0.323273	-0.935097	17
NM_014670	BZW1	basic leucine zipper and W2 domains 1	0	1.62574	1.63446	-1.0406	-2.16253	63
NM_177455	BHLHA15	basic helix-loop-helix family, member a15	0	-1.58057	-1.22739	1.25767	2.70969	18
BC050450	BCAM	basal cell adhesion molecule (Lutheran blood group)	0	4.67055	4.36127	1.19125	2.14737	64
NM_001012270	BIRC5	baculoviral IAP repeat-containing 5	0	3.08342	3.99642	1.5595	-0.0792728	72
NM_001725	BPI	bactericidal/permeability-increasing protein	0	-3.59961	-4.36534	0.648213	-1.06135	17
BC000006	ATP1B1	ATPase, Na+/K+ transporting, beta 1 polypeptide	0	1.87514	2.33148	0.608802	-0.696236	63
NM_000705	ATP4B	ATPase, H+/K+ exchanging, beta polypeptide	0	-1.87481	-1.08415	0.924493	2.19959	27
AK127836	ATP6V1C2	ATPase, H+ transporting, lysosomal 42kDa, V1 subunit C2	0	1.36924	1.58925	-0.465158	-2.64176	63
NM_174958	ATP2A3	ATPase, Ca++ transporting, ubiquitous	0	-1.95648	-4.22085	0.870854	1.72795	17
BC035729	ATP2A3	ATPase, Ca++ transporting, ubiquitous	0	-1.97722	-4.271	1.32602	1.78765	17
NM_001001485	ATP2C1	ATPase, Ca++ transporting, type 2C, member 1	0	1.6531	1.72997	-0.0318589	-1.55379	63
NM_001039211	ATAD3C	ATPase family, AAA domain containing 3C	0	-2.73807	-2.79503	-1.54628	0.145723	15
AK095084	ACLY	ATP citrate lyase	0	4.1133	3.73162	0.840141	-0.437959	64
AK126181	ATG2A	ATG2 autophagy related 2 homolog A (S. cerevisiae)	0	-2.28458	-1.79811	0.483258	1.89076	18
BC057848	FLJ43315	asparagine synthetase pseudogene	0	-2.90052	-1.07876	-1.9155	0.141345	21
NM_080912	ASGR2	asialoglycoprotein receptor 2	0	-6.48981	-5.2979	0.384359	-1.09489	17
NM_001670	ARVCF	armadillo repeat gene deleted in velocardiofacial syndrome	0	1.11171	2.53563	-0.090829	1.78742	65
NM_014782	ARMCX2	armadillo repeat containing, X-linked 2	0	3.17744	2.4355	-0.141356	0.847997	64
NM_025139	ARMC9	armadillo repeat containing 9	0	5.22027	3.72387	0.702057	0.77638	64
NM_000050	ASS1	argininosuccinate synthase 1	0	4.07821	0.511204	-1.03931	0.917557	56
X01630	ASS1	argininosuccinate synthase 1	0	4.23167	0.527638	-0.963441	1.14054	56
NM_014770	AGAP2	ArfGAP with GTPase domain, ankyrin repeat and PH domain 2	0	-3.36229	-3.45095	0.710162	1.23069	17
NM_018404	ADAP2	ArfGAP with dual PH domains 2	0	-3.4654	-3.38237	-0.413365	-1.86512	16
BC033758	ADAP2	ArfGAP with dual PH domains 2	0	-2.04714	-3.1069	0.876773	-0.929339	17
DQ288859	ADAP2	ArfGAP with dual PH domains 2	0	-2.09421	-2.78854	1.16165	-0.224096	17
NM_006869	ADAP1	ArfGAP with dual PH domains 1	0	-1.59437	-2.34208	2.53394	1.15463	17
BC033747	ADAP1	ArfGAP with dual PH domains 1	0	-1.96712	-2.16267	2.40827	1.31839	17
NM_001629	ALOX5AP	arachidonate 5-lipoxygenase-activating protein	0	-6.96482	-6.60284	0.270035	-1.09494	17
NM_001141	ALOX15B	arachidonate 15-lipoxygenase, type B	0	-1.73949	-1.19172	1.20975	1.97422	27
NM_001140	ALOX15	arachidonate 15-lipoxygenase	0	-1.31554	-1.65804	1.24362	2.62911	18
NM_001170	AQP7	aquaporin 7	0	-1.0811	0.0673028	-0.426148	3.15019	41
NM_000486	AQP2	aquaporin 2 (collecting duct)	0	-2.666	-3.64777	-0.965283	1.70167	18
BC022486	AQP1	aquaporin 1 (Colton blood group)	0	5.31649	2.81212	-0.282099	1.48635	64
AK126917	AIFM3	apoptosis-inducing factor, mitochondrion-associated, 3	0	-2.63399	-2.50624	0.493765	1.69027	18
BC047864	APOL6	apolipoprotein L, 6	0	0.573694	-1.95509	1.4762	-0.110391	35
BC006276	APOL4	apolipoprotein L, 4	0	-0.541163	-0.743082	1.64934	2.56565	44
AK075085	APOB48R	apolipoprotein B48 receptor	0	-3.12595	-2.80402	0.797364	1.57333	17
NM_145699	APOBEC3A	apolipoprotein B mRNA editing enzyme, catalytic polypeptide-like 3A	0	-3.00637	-3.00297	0.0574476	-1.30335	17
NM_014576	A1CF	APOBEC1 complementation factor	0	-1.59157	-2.60606	-1.50245	0.812739	9
NM_138932	A1CF	APOBEC1 complementation factor	0	-2.8013	-2.53285	-1.15709	1.02194	18
NM_030816	ANKRD13C	ankyrin repeat domain 13C	0	2.4997	1.86022	-0.316259	-0.893527	64
BC007930	ANK1	ankyrin 1, erythrocytic	0	-1.48903	-1.72482	1.82872	0.819262	17
BC017328	AGTRAP	angiotensin II receptor-associated protein	0	-0.938012	-1.48733	0.579059	-0.824692	16
BC012368	ANGPTL2	angiopoietin-like 2	0	5.89689	3.79059	-0.582901	1.42292	64
NM_016201	AMOTL2	angiomotin like 2	0	5.02192	5.54791	0.315065	1.24044	64
BC037539	AMOTL1	angiomotin like 1	0	3.19979	2.98877	0.184284	0.860521	64
AK000812	APBB1IP	amyloid beta (A4) precursor protein-binding, family B, member 1 interacting protein	0	-2.73713	-4.5152	0.790505	0.0132052	17
AK124059	NPEPL1	aminopeptidase-like 1	0	-2.48294	-2.56796	-0.178501	0.862905	17
NM_000032	ALAS2	aminolevulinate, delta-, synthase 2	0	-1.50823	-1.62349	5.17322	2.51256	43
U11863	ABP1	amiloride binding protein 1 (amine oxidase (copper-containing))	0	-0.860814	-1.35392	1.01433	2.15902	18
NM_001091	ABP1	amiloride binding protein 1 (amine oxidase (copper-containing))	0	-0.941224	-1.40231	1.02728	3.21479	18
NM_182681	AMELX	amelogenin, X-linked	0	-2.15006	-2.21658	-0.403256	1.34584	18
NM_016633	AHSP	alpha hemoglobin stabilizing protein	0	-2.98701	-2.72561	0.573396	1.5103	17
BC035842	AHSP	alpha hemoglobin stabilizing protein	0	-3.37348	-2.99291	0.865725	1.5897	17
NM_001623	AIF1	allograft inflammatory factor 1	0	-6.371	-6.78603	-0.321627	-2.12206	17
BC009474	AIF1	allograft inflammatory factor 1	0	-6.55512	-6.98758	-0.213002	-1.81855	17
NM_000692	ALDH1B1	aldehyde dehydrogenase 1 family, member B1	0	2.32404	2.64522	0.436028	-0.439643	64
BC090889	AHNAK2	AHNAK nucleoprotein 2	0	6.68781	6.60145	1.29301	1.03417	64
NM_001129	AEBP1	AE binding protein 1	0	6.45927	4.36686	0.715058	1.84009	64
NM_000679	ADRA1B	adrenergic, alpha-1B-, receptor	0	0.855414	-0.735727	0.87244	2.70254	62
NM_001177	ARL1	ADP-ribosylation factor-like 1	0	2.27915	1.84098	-0.350047	-1.53385	63
BC008753	ARF4	ADP-ribosylation factor 4	0	2.2809	1.95927	0.568706	-1.9711	63
NM_001660	ARF4	ADP-ribosylation factor 4	0	2.64048	2.12847	0.505671	-2.40623	63
BC013771	AK3	adenylate kinase 3	0	2.59249	2.01709	-1.03362	-1.01497	64
NM_001114	ADCY7	adenylate cyclase 7	0	-3.38592	-4.18383	-0.447299	-0.762267	17
NM_005883	APC2	adenomatosis polyposis coli 2	0	-0.693242	-1.38653	1.40649	2.6692	44
NM_021599	ADAMTS2	ADAM metallopeptidase with thrombospondin type 1 motif, 2	0	3.53338	0.364875	0.525339	1.84548	59
AF060152	ADAMTS1	ADAM metallopeptidase with thrombospondin type 1 motif, 1	0	5.47187	4.02234	0.112768	0.361266	64
NM_001109	ADAM8	ADAM metallopeptidase domain 8	0	-2.44294	-1.46081	1.05182	0.698777	17
NM_025220	ADAM33	ADAM metallopeptidase domain 33	0	3.91578	0.27207	-0.677572	1.68536	56
NM_054028	AMAC1L2	acyl-malonyl condensing enzyme 1-like 2	0	-2.23539	-2.17974	0.0995033	1.98776	18
AK091878	ACSM2A	acyl-CoA synthetase medium-chain family member 2A	0	-3.17019	-2.54397	-0.883268	1.15741	18
NM_016234	ACSL5	acyl-CoA synthetase long-chain family member 5	0	-3.44767	-3.31534	-0.370923	-1.29681	17
NM_032360	ACBD6	acyl-CoA binding domain containing 6	0	1.7001	1.85718	0.0584975	-1.81632	63
NM_006828	ASCC3	activating signal cointegrator 1 complex subunit 3	0	1.7254	1.96987	-0.285296	-1.488	63
NM_015947	ASCC1	activating signal cointegrator 1 complex subunit 1	0	1.54252	1.42005	-0.348452	-1.89988	63
BC012617	ACTG2	actin, gamma 2, smooth muscle, enteric	0	0.547102	-2.19297	-3.29408	-1.13098	30
BC001665	ABLIM3	actin binding LIM protein family, member 3	0	4.51309	3.93619	1.96104	1.24195	64
NM_032489	ACRBP	acrosin binding protein	0	-3.99518	-3.71973	1.56007	0.160115	17
NM_033068	ACPT	acid phosphatase, testicular	0	-1.57586	-1.02123	0.949248	1.61118	27
NM_001039775	AIM1L	absent in melanoma 1-like	0	-2.0888	-1.74433	0.958003	1.48667	18
NM_020469	ABO	ABO blood group (transferase A, alpha 1-3-N-acetylgalactosaminyltransferase; transferase B, alpha 1-3-galactosyltransferase)	0	-5.35263	-4.44024	-0.339483	1.2421	17
NM_015429	ABI3BP	ABI family, member 3 (NESH) binding protein	0	2.91571	2.39361	-0.0274807	1.20872	64
NM_001004065	AKAP2	A kinase (PRKA) anchor protein 2	0	4.25718	4.21071	0.559354	-1.25967	64
NM_178813	AKAP14	A kinase (PRKA) anchor protein 14	0	-1.5184	-1.0358	1.64382	3.0101	27
NM_001360	DHCR7	7-dehydrocholesterol reductase	0	4.87635	4.58792	1.27957	0.0367052	64
BC074995	HTR6	5-hydroxytryptamine (serotonin) receptor 6	0	-1.83545	-2.02893	0.302319	1.85054	18
AJ003078	HTR3A	5-hydroxytryptamine (serotonin) receptor 3A	0	-1.70977	-0.955525	1.28042	2.59423	27
NM_004044	ATIC	5-aminoimidazole-4-carboxamide ribonucleotide formyltransferase/IMP cyclohydrolase	0	1.78712	1.68344	-0.207831	-0.874163	63
NM_000436	OXCT1	3-oxoacid CoA transferase 1	0	1.6573	1.60989	-0.187714	-1.24542	63
NM_002130	HMGCS1	3-hydroxy-3-methylglutaryl-CoA synthase 1 (soluble)	0	3.76259	2.90771	0.104363	0.107473	64
NM_003733	OASL	2'-5'-oligoadenylate synthetase-like	0	-3.53932	-3.74776	0.10255	-1.35201	17
NM_006187	OAS3	2'-5'-oligoadenylate synthetase 3, 100kDa	0	-2.76575	-3.15607	-0.350107	-1.15976	17
NM_002535	OAS2	2'-5'-oligoadenylate synthetase 2, 69/71kDa	0	-3.53532	-3.5686	-0.153928	-1.13589	17
BC049215	OAS2	2'-5'-oligoadenylate synthetase 2, 69/71kDa	0	-5.03484	-4.88248	-0.732197	-1.73282	17
NM_014762	DHCR24	24-dehydrocholesterol reductase	0	6.22627	5.84162	1.94432	0.809883	64
AY730627	OAS1	2',5'-oligoadenylate synthetase 1, 40/46kDa	0	-5.70998	-3.98772	-0.192721	-1.96217	17
NM_001032409	OAS1	2',5'-oligoadenylate synthetase 1, 40/46kDa	0	-5.73344	-4.54128	-0.498458	-2.07529	17
NM_002534	OAS1	2',5'-oligoadenylate synthetase 1, 40/46kDa	0	-5.7491	-4.37059	-0.41288	-2	17
NM_016816	OAS1	2',5'-oligoadenylate synthetase 1, 40/46kDa	0	-4.88541	-4.34679	-0.541763	-1.9116	17
BC061587	OAS1	2',5'-oligoadenylate synthetase 1, 40/46kDa	0	-6.28462	-4.5676	-0.778837	-2.05003	17
NM_178819	AGPAT6	1-acylglycerol-3-phosphate O-acyltransferase 6 (lysophosphatidic acid acyltransferase, zeta)	0	3.45141	3.18934	1.56676	0.712052	64
AK025470	RGNEF	190 kDa guanine nucleotide exchange factor	0	3.03974	4.27629	-0.070275	1.25979	64
AF090934	ZNF313	ring finger protein 114	0	3.20952	2.54456	-0.437647	0.557105	64
NM_020182	TMEPAI	prostate transmembrane protein, androgen induced 1	0	-3.08565	0.0764152	0.612077	0.793029	23
NM_018075	TMEM16K	anoctamin 10	0	3.90215	3.31501	1.3747	-0.445214	64
NM_014908	TMEM15	dolichol kinase	0	2.71442	2.67357	1.47765	0.565037	64
NM_178121	SBP1	high mobility group box 1	0	4.28647	4.21025	1.96907	0.66484	64
BC004546	SAS10	UTP3, small subunit (SSU) processome component, homolog (S. cerevisiae)	0	0.797423	1.16983	-0.386956	-1.21627	63
NM_025176	NINL	ninein-like	0	2.43948	2.83402	0.562515	0.597686	64
NM_001002880	CBY1	chibby homolog 1 (Drosophila)	0	3.10647	3.36051	0.867757	-0.251971	64
NM_032597	MS4A14	membrane-spanning 4-domains, subfamily A, member 14	0	-2.77558	-2.65167	-0.402391	-0.880676	17
NM_183062	PRSS38	protease, serine, 38	0	-1.8259	-1.21281	0.381405	1.44986	18
NM_004142	MMP25	matrix metallopeptidase 25	0	-1.83502	-1.70044	0.188479	1.24115	18
NM_152689	TMEM184A	transmembrane protein 184A	0	-1.28799	-1.09624	0.453976	2.65599	18
AL365511	RPL23AP82	ribosomal protein L23a pseudogene 82	0	2.0887	2.19661	-0.0781215	-0.89436	64
XM_929440	LOC646519	hypothetical protein LOC646519	0	-2.22415	-2.56409	-0.0327799	1.99605	18
BC042469	LOC644846	hypothetical protein LOC644846	0	-3.09065	-2.72076	-0.802989	1.01611	18
XM_372630	LOC401847	hypothetical protein LOC401847	0	-4.15741	-4.10956	-2.41054	-0.811153	15
L04733	KLC1	kinesin light chain 1	0	2.15323	1.92881	0.405639	-1.52648	63
NM_052899	GPRIN1	G protein regulated inducer of neurite outgrowth 1	0	3.28803	3.30914	0.790023	1.51792	64
AK092861	LOC377711	HEAT repeat-containing protein 7A-like	0	-2.22218	-2.34494	-0.987659	1.59644	18
NM_001018000	KAZN	kazrin, periplakin interacting protein	0	4.1073	3.39842	0.876749	1.19061	64
NM_013332	C7orf68	chromosome 7 open reading frame 68	0	3.15497	3.54517	1.67388	1.09125	64
NM_152374	C1orf216	chromosome 1 open reading frame 216	0	3.33369	3.40319	1.43844	0.923316	64
NM_207388	LOC388387	hypothetical LOC388387	0	-2.92808	-2.97159	-0.772964	1.29403	18
NM_001004341	ETV3L	ets variant 3-like	0	-3.35555	-2.27776	-0.325135	1.97149	18
NM_018199	EXD2	exonuclease 3'-5' domain containing 2	0	2.69279	2.58618	0.20129	-0.0501481	64
NM_015535	SPATS2L	spermatogenesis associated, serine-rich 2-like	0	3.42854	2.58212	0.263384	-0.563318	64
NM_014406	CCT8L2	chaperonin containing TCP1, subunit 8 (theta)-like 2	0	-1.64452	-1.73211	0.324578	2.30082	18
AK095289	CCDC88B	coiled-coil domain containing 88B	0	-2.22871	-2.28538	-0.0475692	0.612225	17
NM_198573	ENHO	energy homeostasis associated	0	-3.03205	-3.36272	-1.22549	0.743596	18
BC043384	TMEM8B	transmembrane protein 8B	0	3.03513	0.596074	1.1724	2.49515	59
NM_018359	UFSP2	UFM1-specific peptidase 2	0	2.55413	2.45651	0.717137	-0.574831	63
BC029662	FITM2	fat storage-inducing transmembrane protein 2	0	2.2686	2.01046	0.405237	-0.261668	64
NM_016076	PPPDE1	PPPDE peptidase domain containing 1	0	1.48426	1.66711	0.155899	-1.43996	63
NM_024948	FAM188A	family with sequence similarity 188, member A	0	2.07437	1.75895	-0.2488	-0.733191	64
NM_033027	CSRNP1	cysteine-serine-rich nuclear protein 1	0	-2.53303	-1.71531	0.436592	-1.13947	16

## Sheet: Table S7
Table S7 GO analysis on active genes with the acquisition or loss of co-expression edges across stages of HCC development
GROUP	ID	Description	pvalue	p.adjust	qvalue	geneID	Count
HBVC
	GO:0050896	response to stimulus	2.07272e-10	3.47185e-07	2.06818e-07	1050/10673/10913/1290/1291/1493/1601/1605/1613/1621/1843/1948/2162/2194/2203/2213/2260/2353/2530/3002/30846/3112/3134/3274/3362/3553/3674/3702/3823/3913/4041/4792/489/4952/5054/51330/51422/5196/5228/5445/5588/5624/5998/6464/7096/712/80326/8061/857/914/929/9437/9564	53
	GO:0010033	response to organic substance	3.37113e-10	3.47185e-07	2.06818e-07	1050/10673/10913/1290/1291/1601/1605/1613/1621/1843/2194/2260/2353/2530/3134/3553/4041/4792/5054/51330/51422/5196/5228/5588/6464/7096/80326/8061/857/929/9564	31
	GO:0007166	cell surface receptor signaling pathway	4.58249e-10	3.47185e-07	2.06818e-07	1050/10673/10913/1493/1601/1613/1621/1948/2260/2353/2530/3002/3134/3553/3674/3702/4041/4792/5054/51330/51422/5196/5228/5588/6464/80326/857/914/929/9564	30
	GO:0016477	cell migration	6.40114e-10	3.47185e-07	2.06818e-07	1601/1605/1613/1621/1948/2260/2530/3362/3553/3674/4041/5054/51330/5196/5588/5624/6464/857/914/9564	20
	GO:0071310	cellular response to organic substance	7.73056e-10	3.47185e-07	2.06818e-07	1050/10673/10913/1290/1291/1601/1613/1843/2194/2260/2353/2530/3134/3553/4041/4792/5054/51330/51422/5196/5228/5588/6464/80326/857/929/9564	27
	GO:0048583	regulation of response to stimulus	7.78047e-10	3.47185e-07	2.06818e-07	10673/10913/1493/1601/1605/1613/1621/1843/1948/2203/2213/2260/2353/3002/3134/3362/3553/3702/4041/4792/4952/5054/51330/5196/5588/5624/5998/6464/7096/712/857/929/9437/9564	34
	GO:0002376	immune system process	9.65736e-10	3.47185e-07	2.06818e-07	1050/10673/1493/1613/1621/2213/2260/2353/3002/3112/3134/3274/3553/3674/3702/4041/4792/5054/5196/5588/5624/6464/7096/712/857/914/929/9437/9564	29
	GO:0040011	locomotion	1.01146e-09	3.47185e-07	2.06818e-07	1290/1291/1601/1605/1613/1621/1948/2260/2530/3362/3553/3674/3913/4041/5054/51330/5196/5588/5624/6464/8061/857/914/9564	24
	GO:0051240	positive regulation of multicellular organismal process	2.08055e-09	6.0168e-07	3.5842e-07	1050/1601/1605/1621/1948/2260/2353/3274/3553/4792/5054/51330/5196/5228/5588/6464/7096/857/914/929/9564	21
	GO:0002682	regulation of immune system process	2.19111e-09	6.0168e-07	3.5842e-07	10673/1493/2213/2260/2353/3112/3134/3553/3674/3702/4792/5054/5196/5588/6464/7096/712/857/914/929/9437/9564	22
	GO:0048870	cell motility	2.67899e-09	6.13043e-07	3.65189e-07	1601/1605/1613/1621/1948/2260/2530/3362/3553/3674/4041/5054/51330/5196/5588/5624/6464/857/914/9564	20
	GO:0051674	localization of cell	2.67899e-09	6.13043e-07	3.65189e-07	1601/1605/1613/1621/1948/2260/2530/3362/3553/3674/4041/5054/51330/5196/5588/5624/6464/857/914/9564	20
	GO:0051716	cellular response to stimulus	3.3829e-09	7.02939e-07	4.1874e-07	1050/10673/10913/1290/1291/1493/1601/1605/1613/1621/1843/1948/2194/2203/2213/2260/2353/2530/3002/3112/3134/3274/3362/3553/3674/3702/3823/3913/4041/4792/4952/5054/51330/51422/5196/5228/5588/5998/6464/7096/80326/8061/857/914/929/9437/9564	47
	GO:0006950	response to stress	3.58381e-09	7.02939e-07	4.1874e-07	1050/1493/1613/1621/1843/2162/2260/2353/3002/30846/3134/3553/3674/3702/3823/3913/4792/489/5054/51330/51422/5196/5228/5445/5588/5624/6464/7096/712/8061/857/914/929/9437/9564	35
	GO:0042221	response to chemical	4.01309e-09	7.34663e-07	4.37638e-07	1050/10673/10913/1290/1291/1601/1605/1613/1621/1843/1948/2194/2203/2260/2353/2530/3134/3553/3674/3913/4041/4792/5054/51330/51422/5196/5228/5445/5588/6464/7096/80326/8061/857/929/9564	36
	GO:0007165	signal transduction	4.70774e-09	8.07966e-07	4.81305e-07	1050/10673/10913/1493/1601/1605/1613/1621/1843/1948/2203/2213/2260/2353/2530/3002/3112/3134/3274/3362/3553/3674/3702/3823/4041/4792/4952/5054/51330/51422/5196/5228/5588/5998/6464/7096/80326/857/914/929/9437/9564	42
	GO:0051239	regulation of multicellular organismal process	5.3212e-09	8.5953e-07	5.12021e-07	1050/1290/1493/1601/1605/1613/1621/1948/2260/2353/3274/3553/4041/4792/5054/51330/5196/5228/5588/5624/6464/7096/80326/857/914/929/9564	27
	GO:0070887	cellular response to chemical stimulus	1.02621e-08	1.56554e-06	9.32593e-07	1050/10673/10913/1290/1291/1601/1613/1843/2194/2203/2260/2353/2530/3134/3553/4041/4792/5054/51330/51422/5196/5228/5588/6464/80326/857/929/9564	28
	GO:0007154	cell communication	1.14173e-08	1.6501e-06	9.82962e-07	1050/10673/10913/1493/1601/1605/1613/1621/1843/1948/2203/2213/2260/2353/2530/3002/3112/3134/3274/3362/3553/3674/3702/3823/4041/4792/4952/5054/51330/51422/5196/5228/5588/5998/6464/7096/712/80326/8061/857/914/929/9437/9564	44
	GO:0048518	positive regulation of biological process	1.21546e-08	1.66883e-06	9.9412e-07	1050/10673/10913/1493/1601/1605/1613/1621/1843/1948/2194/2260/2353/3002/30846/3274/3362/3553/3674/3702/4041/47/4792/4952/5054/51330/51422/5196/5228/5588/5998/6464/7096/712/80326/8061/857/914/929/9564	40
	GO:0044700	single organism signaling	1.52576e-08	1.95728e-06	1.16595e-06	1050/10673/10913/1493/1601/1605/1613/1621/1843/1948/2203/2213/2260/2353/2530/3002/3112/3134/3274/3362/3553/3674/3702/3823/4041/4792/4952/5054/51330/51422/5196/5228/5588/5998/6464/7096/712/80326/857/914/929/9437/9564	43
	GO:0023052	signaling	1.5681e-08	1.95728e-06	1.16595e-06	1050/10673/10913/1493/1601/1605/1613/1621/1843/1948/2203/2213/2260/2353/2530/3002/3112/3134/3274/3362/3553/3674/3702/3823/4041/4792/4952/5054/51330/51422/5196/5228/5588/5998/6464/7096/712/80326/857/914/929/9437/9564	43
	GO:0044707	single-multicellular organism process	1.85184e-08	2.21094e-06	1.31705e-06	1050/10913/1288/1290/1291/1493/1601/1605/1613/1621/1717/1843/1948/2162/2194/2260/2353/2530/30846/3274/3295/3362/3553/3674/3702/3913/4041/4594/4792/489/4952/5054/51330/5196/5228/5588/5624/6464/7096/80326/8061/857/914/929/9564	45
	GO:0006928	movement of cell or subcellular component	2.17655e-08	2.41471e-06	1.43844e-06	1290/1291/1601/1605/1613/1621/1948/2260/2530/3362/3553/3674/3913/4041/5054/51330/5196/5588/5624/6464/857/914/9564	23
	GO:0050776	regulation of immune response	2.19839e-08	2.41471e-06	1.43844e-06	10673/1493/2213/2260/2353/3134/3553/3702/4792/5588/6464/7096/712/857/929/9437/9564	17
	GO:0048646	anatomical structure formation involved in morphogenesis	2.3938e-08	2.52823e-06	1.50606e-06	10673/10913/1290/1291/1605/1843/1948/2260/30846/3553/4041/4952/5054/51330/5196/5228/6464/857	18
	GO:0002684	positive regulation of immune system process	4.69595e-08	4.77595e-06	2.84503e-06	10673/1493/2353/3553/3674/3702/4792/5054/5196/5588/7096/712/857/914/929/9564	16
	GO:0006955	immune response	5.04632e-08	4.94899e-06	2.94811e-06	10673/1493/1613/2213/2260/2353/3002/3112/3134/3274/3553/3702/4792/5196/5588/6464/7096/712/929/9437/9564	21
[truncated: 1,721 more rows]

## Sheet: Table S8
Table S8 The top 19 significantly altered genes according to their degrees
[truncated: 20 more rows]

## Sheet: Table S9
Table S9 IPA biomarker filter
[truncated: 12 more rows]

## Sheet: Table S10
Table S10 Diagnostic performances of the vertex panel and edge panel in other independent patients from our cohort
[truncated: 6 more rows]
